# Supplementary material for: Intrinsic cooperativity potentiates parallel cis-regulatory evolution
Source: eLife. 2018 Sep 10;7:e37563. doi: 10.7554/eLife.37563 (PMC6173580; doi:10.7554/eLife.37563)
Supplement: Supplementary file 4. — This file contains log odds matrices for each of the motifs used throughout the study. The columns indicate the scores for bases A, C, G, and T, respectively. The source of each motif is indicated in the methods section. [file elife-37563-supp4.txt]

Mcm1
-1.41	-0.36	-2.55	0.89
-1.4	-2.89	-0.99	0.97
-0.77	-0.75	-0.67	0.75
-2.94	1.68	-3.25	-3.82
-5.77	1.7	-5.19	-2.94
-0.69	0.03	-0.06	0.42
0.93	-1.5	-0.51	-1.96
1.01	-2.2	-1.28	-1.76
0.24	-1.48	-1.97	0.5
-0.07	0.64	-0.2	-0.41
0.11	-0.97	0.86	-0.74
-3.13	-5.19	1.7	-4.38
-2.82	-2.63	1.65	-2.37
0.77	-0.72	-0.99	-0.73
0.91	-0.59	-2.06	-1.4
1.01	-3.11	-1.48	-1.53
Dot6/Tod6
0.71	-1.28	-0.59	-0.47
-1.52	0.8	0.89	-1.16
-2.77	1.47	0.05	-3.47
-3.47	-1.79	-1.28	1.05
-3.47	1.68	-2.89	-3.47
1.1	-2.89	-2.89	-2.77
-3.47	-2.89	-2.2	1.1
-3.47	1.67	-2.89	-2.77
-1.86	-2.2	1.58	-1.67
-0.83	1.3	0.05	-2.77
Rim101
-3.28	-2.71	-2.71	1.1
-3.28	-2.71	1.68	-3.28
-3.28	1.68	-2.71	-3.28
-3.28	1.68	-2.71	-3.28
1.1	-2.71	-2.71	-3.28
1.1	-2.71	-2.71	-3.28
-3.28	-2.71	1.68	-3.28
B.cin
0.52256088	-1.102531507	-2.711975819	0.37737787
-3.088357033	1.592089274	-2.711975819	-3.088357033
-3.088357033	-0.766061384	1.492716353	-3.088357033
1.145749008	-1.613352197	-2.711975819	-2.395210852
-1.989733411	1.522130222	-2.711975819	-2.395210852
0.93699498	-0.632535277	-0.409391726	-3.088357033
1.086029806	-2.711975819	-2.71193982	-1.008916491
-3.088321033	1.219849539	-2.711975819	0.002684421
Rap1
0.66	-0.62	0.11	-1.33
-1.52	1.59	-1.34	-5.77
1.02	-1.28	-1.48	-2.63
-4.38	1.33	-3	-0.04
-4.67	1.71	-5.19	-4.38
-3.37	1.66	-3.81	-2.08
0.62	-2.36	0.65	-1.98
-1.3	-0.19	-1.13	0.79
0.86	-1.7	-0.01	-2.18
-1.98	1.64	-2.63	-3.28
0.98	-0.24	-4.5	-5.77
-3.37	0.83	-2.15	0.55
-0.93	1.12	-1.61	-0.1
Sfp1
0.5	-1.5	0.64	-1.39
0.89	-0.94	-0.94	-1.52
1.03	-1.5	-1.28	-2.77
1.03	-2.89	-1.28	-2.08
0.99	-2.89	-1.5	-1.27
0.52	-1.79	-2.2	0.25
-1.27	-1.5	-2.89	0.99
-2.08	-1.28	-2.89	1.03
-2.77	-1.28	-1.5	1.03
-1.52	-0.94	-0.94	0.89
-0.9	0.82	-0.69	0.17
-1.39	0.66	-0.59	0.36
Stb3
-1.16	-0.06	1.12	-0.52
-0.63	-0.06	0.11	0.36
-0.58	0.85	-1.1	0.06
-0.52	0.75	-0.49	0
0.47	-1.1	0.05	-0.29
0.54	-0.41	-0.18	-0.58
0.89	-1.5	-0.94	-0.98
0.45	-1.79	-1.79	0.32
-1.16	-2.89	-2.89	1.01
-1.86	-2.89	-2.89	1.07
-3.47	-2.89	-2.89	1.11
-3.47	-2.89	-2.2	1.1
-3.47	-1.1	-2.2	1.05
-3.47	1.68	-2.89	-3.47
1.1	-2.89	-1.79	-3.47
-0.76	1.19	-0.81	-0.58
-0.9	-0.41	-0.25	0.65
Fhl1
-1.86	-0.59	1.54	-2.77
1.06	-2.89	-2.2	-2.08
-3.47	1.68	-2.89	-3.47
-3.47	-2.89	1.64	-1.86
-3.47	1.68	-2.89	-3.47
1.03	-2.89	-0.94	-2.77
0.71	0.15	-1.28	-1.27
Hmo1
-2.181095195	1.154198455	-0.826804565	-1.082486907
-2.181095195	-1.114489638	-2.213097926	1.31541273
-2.181095195	1.370421012	-2.213097926	-2.181095195
-1.487940015	0.351851123	-2.213097926	0.863426671
-2.181095195	-2.213097926	1.370421012	-2.181095195
-2.181095195	1.370421012	-2.213097926	-2.181095195
-2.181095195	1.370421012	-2.213097926	-2.181095195
-2.181095195	-2.213089927	-2.213097926	1.374252638
1.037779989	-2.213097926	0.184798801	-2.181095195
-2.181095195	-2.213097926	1.342249906	-2.181087195
Cbf1
-3.00221124	-2.338917022	-2.338944023	1.092133773
-3.00221124	1.738620303	-2.338917022	-2.309060559
1.108662625	-2.338917022	-2.338917022	-3.00221124
-3.00221124	1.668415781	-0.547154053	-3.00221124
-1.903605618	-1.2403114	1.668415781	-3.00221124
-3.00221124	-2.338917022	-2.338917022	1.108662625
-3.00221124	-2.338917022	1.771956842	-3.00221124
Rrn7
-2.27787448	-0.030045121	-2.802632844	1.017954386
-2.971029661	-2.802624844	1.460046921	-2.971029661
-2.971029661	-2.802624844	-2.802624844	1.277465353
-2.971029661	-2.802632844	1.431473313	-1.872409372
1.305636458	-2.802632844	-2.802632844	-2.971029661
-2.971029661	1.474033275	-2.802632844	-2.971029661
-2.971029661	-2.802632844	-2.802632844	1.305636458
-2.971029661	-2.802632844	1.431473313	-1.872409372
Tbf1_Arub
-2.836699233	0.757329709	-2.133033549	0.597279745
1.055112738	-2.133041549	-1.439886368	-2.836707233
-2.836707233	-2.133041549	1.798784084	-2.836707233
-2.836699233	-2.133041549	1.778981297	-2.836707233
-2.836707233	-2.133041549	1.798784084	-2.836707233
-2.836699233	1.778981297	-2.133041549	-2.836707233
-2.836707233	-1.439886368	-2.133041549	1.055112738
-1.044948264	1.162795762	-0.746751937	-0.197649189
-0.639480323	-1.03442126	-0.523605836	0.689653791
Tbf1_Sjap
-1.990473707	-0.638511652	-1.737127274	1.145020075
1.267622831	-1.737127274	-1.737127274	-1.990473707
-1.990473707	-1.737127274	1.520969264	-1.990473707
-1.990473707	-1.737127274	1.520969264	-1.990473707
-1.990473707	-1.737127274	1.353915362	-0.604180345
-1.990473707	-1.737127274	-1.737127274	1.267622831
1.228401638	-1.737127274	-1.737115274	-1.990473707
-1.990473707	-1.737127274	1.520969264	-1.990473707
-1.990473707	-1.737127274	1.520969264	-1.990473707
-1.990473707	-1.737127274	1.520969264	-1.990473707
-1.990473707	-0.127687761	-1.737127274	1.05404835
