# Supplementary material for: Intrinsic cooperativity potentiates parallel cis-regulatory evolution
Source: eLife. 2018 Sep 10;7:e37563. doi: 10.7554/eLife.37563 (PMC6173580; doi:10.7554/eLife.37563)
Supplement: Supplementary file 5. — This file contains the sequence with the highest score matching the Mcm1 position weight matrix at each RPG in each species. The first column is the species identifier, followed by the gene name, position weight matrix score, location of the match, sequence of the match, and the strand of the match. For the purposes of the computational analysis, an Mcm1 site was considered present if the score was above 6.0. [file elife-37563-supp5.txt]

Klac	KLLA0A00616g	4.51	310	GTTCCAAGTTGGGACG	+
Klac	KLLA0A01903g	6.13	615	CTGCCACCTGGGGAAA	-
Klac	KLLA0A05700g	2.4	385	TTTCCTAAGTTAGTAT	+
Klac	KLLA0A06336g	7.68	848	TTTCCAAACCTGTAAA	-
Klac	KLLA0A07194g	10.51	441	ATACCTAAATAGGAAA	+
Klac	KLLA0A07227g	10.27	232	TTACCTAAATAGGAAT	+
Klac	KLLA0A10483g	2.53	56	TGTCCGGATACGAAGA	+
Klac	KLLA0B01474g	7.24	295	AAACCAAAAGAGGAAA	+
Klac	KLLA0B01562g	15.64	358	TTTCCTAATCAGGAAA	-
Klac	KLLA0B02002g	11.03	344	CTTCCTAATTAGGATA	+
Klac	KLLA0B02937g	6.48	337	TTTCCTATTATAGAAA	-
Klac	KLLA0B03652g	7.83	368	ATTCCGAAATGGAAAA	+
Klac	KLLA0B04686g	10.23	258	TTCCCAAAACAGGAAT	+
Klac	KLLA0B05060g	5.28	344	TTTGCTAAATAGGAAC	+
Klac	KLLA0B05742g	5.9	493	CTCGCGAATGGGGCAA	-
Klac	KLLA0B06182g	13.29	168	CTTCCTAAAGAGGAAA	+
Klac	KLLA0B07139g	3.9	101	TTTGCGATATGGGTCA	-
Klac	Klac_YGOB_RPL39	10.06	90	TTTCCTAATAGGGTAC	-
Klac	KLLA0B07601g	10.06	678	TTTCCTAATAGGGTAC	+
Klac	KLLA0B07623g	8.23	715	TTTCCTAATTTGTCAA	+
Klac	KLLA0B07931g	1.38	755	TTTCTGACAGAAGAAA	+
Klac	KLLA0B08173g	7.42	286	TTATCAAATGGGGAAA	+
Klac	KLLA0B11231g	14.33	346	TTTCCTAAATAGGAAA	+
Klac	KLLA0B13409g	7.12	678	ATACCTAAATTGGAAT	+
Klac	KLLA0C01870g	12.79	418	TTACCAAAAAGGGAAA	-
Klac	KLLA0C04809g	12.33	347	ATCCCTAAACGGGAAA	+
Klac	KLLA0C07755g	10.41	467	TTTCCTATAAAGGCAA	-
Klac	KLLA0C08371g	7.65	337	ATTCTTAATTAGGAAA	+
Klac	KLLA0C13519g	6.6	500	ATACCTAAAAAGGGAG	-
Klac	KLLA0C18216g	4.81	277	CTACCCAATTGAGAAT	-
Klac	KLLA0D03410g	8.75	811	TTTCCTAATTGAGGAA	+
Klac	KLLA0D05115g	6.89	83	CTTCCTACACAGGCAT	-
Klac	KLLA0D05181g	2.93	260	TAGCTGAAATAGGAAG	-
Klac	KLLA0D05643g	5.65	349	CAACCACAATAGGAAA	+
Klac	KLLA0D06941g	0.25	91	TTTCTGAAAAAAAAAA	-
Klac	KLLA0D07405g	9.51	535	CTTCCTAATGAGGTAT	+
Klac	KLLA0D07832g	12.98	120	ATTCCAAATCGGGAAA	-
Klac	KLLA0D08305g	13.06	578	TTTCCTAATGGGGAAG	-
Klac	KLLA0D10659g	8.17	312	ATACCAAATCAGGAAT	-
Klac	KLLA0D12540g	11.79	243	TTTCCTAGTATGGAAA	-
Klac	KLLA0D16027g	5.4	422	TTTCCTGGGCAGGACT	-
Klac	KLLA0D16071g	2.78	371	ATACTAAATACGGTAA	-
Klac	KLLA0D18304g	12.06	206	TTCCCAAAAAAGGAAA	+
Klac	KLLA0E00573g	8.09	274	TTACCAAATGGAGAAA	+
Klac	KLLA0E03455g	9.72	337	CATCCGAAAATGGAAA	+
Klac	KLLA0E05127g	7.39	234	ATTCCTTATATGGTAA	+
Klac	KLLA0E05941g	12.01	334	TTACCCAAAAGGGTAA	+
Klac	KLLA0E06843g	4.6	129	CTCCCCAGCTCGGACA	+
Klac	KLLA0E06997g	9.43	472	CTGCCTAAAACGGCAA	-
Klac	KLLA0E07481g	9.76	319	TTACCTAAAATGGAAT	-
Klac	KLLA0E09109g	4.15	123	TGTTCCAAAGAGGAAT	+
Klac	KLLA0E10847g	7.52	693	TTTCCTAATACAGTAA	+
Klac	KLLA0E10869g	7.52	77	TTTCCTAATACAGTAA	-
Klac	KLLA0E11661g	7.78	288	TTTCCAAATGCAGAAA	-
Klac	KLLA0E12453g	13.17	247	TTTCCTAATAAGGGAA	+
Klac	KLLA0E16171g	13.95	631	TTTCCTAATGTGGAAA	-
Klac	KLLA0E20461g	9.35	81	ATACCTAAAAAGGTAA	+
Klac	KLLA0E21979g	14.13	322	CTTCCTAAACAGGAAA	-
Klac	KLLA0E22001g	14.13	529	CTTCCTAAACAGGAAA	+
Klac	KLLA0E23651g	7.39	528	TAACCTAAAATGGAAT	+
Klac	KLLA0E23673g	14.53	354	TTTCCAAATCAGGAAA	-
Klac	KLLA0E24047g	10.35	477	TTACCAAAAGGGGATA	+
Klac	KLLA0F00352g	8.94	288	TTTCCAAATATGGCAT	+
Klac	KLLA0F04499g	4.89	334	TTTTTCAAAAGGGAAA	-
Klac	KLLA0F04675g	3.07	200	TTACCGGATATTGCAA	+
Klac	KLLA0F05247g	8.6	751	TTTCCCAAAATAGAAA	+
Klac	Klac_YGOB_Anc_7.299	10.03	229	ATACCGAAATAGGAAA	+
Klac	KLLA0F06831g	6.14	331	TAACCAGATATGGTAA	-
Klac	KLLA0F07843g	10.98	322	CGTCCGAAAAAGGAAA	-
Klac	KLLA0F08261g	1.71	344	TTACTATATAGGGTTA	+
Klac	Klac_YGOB_F08657	7.19	568	ATGCCAATTCTGGAAA	+
Klac	KLLA0F09812g	7.93	551	TCTCCTAGTCGGGATA	+
Klac	KLLA0F16511g	4.52	317	TTTCCGAATGGTGTGA	+
Klac	KLLA0F17633g	2.22	857	CTTGCAGAAAGGAAAA	-
Klac	KLLA0F18040g	13.08	313	TTTCCAAATAGGGCAA	+
Klac	KLLA0F20383g	3.17	66	TCACCTAAATAGCTAA	+
Klac	KLLA0F25542g	6.22	383	TTTCCTAAAACAGAAT	+
Kdob	KLDOg22	4.3	420	ATACCGGATATGGTAT	+
Kdob	KLDOg148	9.73	353	TATCCGAATATGGTAA	+
Kdob	KLDOg181	7.51	215	CTGCCATATAGGGTAA	+
Kdob	KLDOg182	12.78	273	TTTCCTATTGGGGAAA	-
Kdob	KLDOg408.t1	12.35	331	TTTCCTAATTGGGCCA	-
Kdob	KLDOg412	9.19	381	TTGCCAACTAAGGAAA	-
Kdob	KLDOg432	11.19	381	TTACCGAATAGGGAAG	-
Kdob	KLDOg473	5.63	692	CTCCCTAGCCAGGCCA	+
Kdob	KLDOg501	6.25	586	GGTCCTGGACAGGAAA	-
Kdob	KLDOg561	10.81	355	TTTGCCAAACGGGAAA	+
Kdob	KLDOg631	-2.58	234	CGCCCAAAGTCAGAGA	+
Kdob	KLDOg711	6.27	643	ATACCGAATTAGTAAA	-
Kdob	KLDOg726	4.74	110	AATCTGAAACTGGAAA	-
Kdob	KLDOg737	10.48	292	TTGCCCAATGGGGGCA	+
Kdob	KLDOg896	7.25	859	GTTCCAAATGAGGTCA	+
Kdob	KLDOg1050.t1	11.7	437	TTACCAAAATAGGAAA	-
Kdob	KLDOg1178B	4.52	83	GATCCAAAAAGGGCAG	+
Kdob	KLDOg1236.t2	9.69	263	TATCCAAAAAAGGACA	-
Kdob	KLDOg1377.t1	12.97	550	CTACCCAAACGGGAAA	+
Kdob	KLDOg1402.t2	6.89	343	TCTCCTAATCTGGTAT	-
Kdob	KLDOg1660	5.5	237	CTCCCGAAAGGGTAAT	-
Kdob	KLDOg1831.t1	9.47	809	ATCCCCAAAAGGGGAA	-
Kdob	KLDOg1892	9.21	445	TGACCGAAAAAGGTAA	-
Kdob	KLDOg1909	12.74	296	TTTCCAAATACGGAAA	-
Kdob	KLDOg1926	10.9	448	CGTCCGAATTAGGAAA	+
Kdob	KLDOg1944	13.8	548	TTTCCCAATAGGGCAA	-
Kdob	KLDOg2118	7.83	267	TCTCCAAAAGGGGAAG	+
Kdob	KLDOg2252	10.7	284	TACCCAAATAGGGAAA	-
Kdob	KLDOg2330	2.7	212	CTTCCACAAATAGTAA	+
Kdob	KLDOg2405	1.28	142	TTACCGAGTAGTGCAT	+
Kdob	KLDOg2523	5.79	415	GTTACGAAATAGGAAA	+
Kdob	KLDOg2591B	6.0	293	TTGCCAAACCTGCAAA	-
Kdob	KLDOg2624	14.86	581	TTTCCGAATTGGGAAA	-
Kdob	KLDOg2663	4.63	943	AATCCAAACAAGGAAT	+
Kdob	KLDOg2670	-1.41	53	TTATCAAAACCTGTAA	-
Kdob	KLDOg2735	9.47	504	TTTGCCAATCTGGAAA	+
Kdob	KLDOg2789	10.93	371	CTTCCAAATCTGGTAA	-
Kdob	KLDOg2859	5.85	231	TTTCCGAGTCAGTTCA	+
Kdob	KLDOg2932	9.76	969	TATCCATAACGGGAAA	-
Kdob	KLDOg3055	13.4	601	TTCCCGAAACAGGAAA	-
Kdob	KLDOg3271	3.7	653	CTGCCGATAGTGGGTA	+
Kdob	KLDOg3403	3.82	347	GTTCCAAAACAGAAAT	-
Kdob	KLDOg3417	6.36	493	TTACTCAAAAAGGGAA	+
Kdob	KLDOg3469	10.29	330	TTTCTTAATAAGGAAA	+
Kdob	KLDOg3778	4.73	91	CTTCTTGAAATGGGAA	-
Kdob	KLDOg3786	8.81	176	ATTCCAAATGCGGTAA	-
Kdob	KLDOg3811	11.23	793	TTACCGGAAAAGGAAA	-
Kdob	KLDOg3936	11.15	362	CTTCCCTATAGGGAAA	+
Kdob	KLDOg3955	6.04	361	ATTCCAAAATTGGCAT	-
Kdob	KLDOg4002	8.5	561	CTGCCGTAAGAGGAAA	+
Kdob	KLDOg4184	5.97	657	TTACTTAAAAAGGAAT	+
Kdob	KLDOg4396	7.4	322	ATTCCCAACCCGGAAG	-
Kdob	KLDOg4412	9.49	291	TTACCAAAGTAGGAAA	+
Kdob	KLDOg4508	4.61	160	ATTCCTGACCTGGCGA	-
Kdob	KLDOg4707	7.82	382	TTTCCTATAAGAGAAA	+
Kmar	KM020A00570	5.68	449	TTCGCCAGTCTGGAAA	+
Kmar	KM020A00720	5.69	331	TATTCAAAAAAGGAAA	-
Kmar	KM020A00730	12.89	457	TTACCCAATGAGGAAA	+
Kmar	KM020A01430	7.77	910	ATTCCTATACAGGAAT	-
Kmar	KM020A01440	9.15	451	TTACCATAAAAGGAAA	+
Kmar	KM020A01930	4.23	981	TAGGCTAACAAGGAAA	+
Kmar	KM020A03270	7.1	300	TTTCCAAATGAAGGAA	+
Kmar	KM020A04610	1.38	262	TTCCCTATATTGTTTA	-
Kmar	KM020A04620	8.12	276	ATGCCTAAATAGGAAG	+
Kmar	KM020A04630	10.51	512	ATACCTAAATAGGAAA	+
Kmar	KM020A04960	6.29	659	CTGCCGGGAAAGGACA	-
Kmar	KM020A05250	6.88	200	ATTCCGAACAGGGTAT	+
Kmar	KM020A06470	9.22	439	TTTCCCACCGAGGAAA	-
Kmar	KM020A07790	7.07	315	TTTCCTAATATGGTGT	+
Kmar	KM020B00630	15.55	418	TTTCCTAATGGGGAAA	-
Kmar	KM020B00640	15.55	63	TTTCCTAATGGGGAAA	+
Kmar	KM020B01010	5.78	403	AATCCGTAAATGGAAA	-
Kmar	KM020B02830	13.83	587	ATTCCTAAACGGGAAA	-
Kmar	KM020B03340	4.79	324	ATTACCAAACGGGCAT	-
Kmar	KM020B03530	8.65	376	TTTCCTTATATGGAAT	-
Kmar	KM020B03700	13.43	288	TTTCCAAAAGAGGAAA	-
Kmar	KM020B04160	8.34	64	TGTCCATAACCGGAAA	-
Kmar	KM020B05030	10.53	46	ATTCCTAAATAGGTAA	+
Kmar	KM020B05060	9.35	300	TTTCCTAAAATGAAAA	-
Kmar	KM020B05730	5.7	676	TTACACAAATGGGAAA	+
Kmar	KM020B07580	14.88	533	CTTCCTAAACGGGAAA	+
Kmar	KM020B07770	6.64	187	TTCCCAAATATAGAAA	+
Kmar	KM020B08140	2.1	522	TTTCCAAGAACAGGCA	+
Kmar	KM020C00660	-0.53	348	AACCCCGATAAGACCA	-
Kmar	KM020C00710	12.18	715	CTTCCAAAAGAGGAAA	-
Kmar	KM020C02630	5.99	71	TTTCCAAACCAGTAAT	-
Kmar	KM020C06590	10.68	200	TTTCCAAAATAGGAAT	+
Kmar	KM020C07160	0.09	552	AGAACCAGAAAGGACA	+
Kmar	KM020D00550	5.87	22	TTGCCAACAAGGGTTA	+
Kmar	KM020D00960	9.08	507	TTTCCCAAAACGGAAC	-
Kmar	KM020D01130	13.72	52	TTTCCTAATGCGGAAA	-
Kmar	KM020D02190	-0.64	169	GATCCCAGTATGAGAA	+
Kmar	KM020D04160	3.23	175	AGTCCTACCAGGGTCA	+
Kmar	KM020D04280	2.9	365	ATCCCAGGACTGGCCA	+
Kmar	KM020D04650	12.79	339	TTACCAAAAAGGGAAA	-
Kmar	KM020D05060	9.8	835	TGTCCGAATTTGGACA	+
Kmar	KM020D05850	11.07	329	TACCCGAAAAGGGAAA	+
Kmar	KM020D06050	1.8	160	TACCCAAGGATGGAAT	-
Kmar	KM020D06090	6.54	301	ATCCCTAATGAGGCGA	+
Kmar	KM020E00300	6.51	356	TTGTCAAAAGAGGAAA	-
Kmar	KM020E00380	5.78	332	ACACCTAAAGCGGAAA	-
Kmar	KM020E00630	10.76	784	ATTCCTAATCCGGTAA	+
Kmar	KM020E01290	10.37	424	TTGCCTAAATAGGAAT	-
Kmar	KM020E02630	8.94	397	TATCCTAATACGGAAT	-
Kmar	KM020F00160	11.49	257	GTTCCTAATAAGGAAA	+
Kmar	KM020F01750	5.18	662	TTTCCTCCTGGGGGGA	-
Kmar	KM020F01980	4.89	797	TTCCCGGGAAAGGGTA	+
Kmar	KM020F02130	11.17	287	ATACCCAAACAGGAAA	-
Kmar	KM020F02480	0.25	168	TTTCTGAAAAAAAAAA	+
Kmar	KM020F02660	5.45	633	ATTCCGTTACAGGCAA	-
Kmar	KM020F02670	4.96	627	GTAACTAAAGAGGAAA	+
Kmar	KM020F02680	14.27	137	TTTCCAAAACAGGAAA	-
Kmar	KM020F02940	12.98	398	TTTCCGAAAGCGGAAA	+
Kmar	KM020F03290	7.74	296	GTTCCTATTGTGGAAA	-
Kmar	KM020F04780	3.23	116	AAGCCGAAAATGTAAA	+
Kmar	KM020F04800	12.23	434	CTTCCAAATTAGGAAA	-
Kmar	KM020G00390	5.59	626	TGACCTAATTAGTACA	+
Kmar	KM020G00680	12.63	304	ATTCCTAATAAGGAAA	-
Kmar	KM020G01070	11.42	419	ATTCCTAATGCGGAAA	-
Kmar	KM020G01510	4.49	178	AGACCCAGCAAGGAAA	+
Kmar	KM020G01580	8.86	195	GTTCCTAGTTAGGAAA	+
Kmar	KM020G01950	13.04	320	TTACCTAATCCGGAAA	-
Kmar	KM020G03010	4.27	311	TATTCACATAGGGAAA	+
Kmar	KM020G03580	9.73	354	CTCCCAAAACGGGAAT	-
Kmar	KM020H01050	7.66	166	AAACCGAAATAGGAAA	+
Kmar	KM020H02300	11.54	475	TTTCCTAATATGGAAT	+
Kmar	KM020H03730	6.54	259	CTTCCTATGCTGGGAA	-
Kmar	KM020H04190	10.09	305	ATTCCCATTGGGGAAA	+
Kmar	KM020I00230	12.06	120	TTTCCAAAAAAGGTAA	+
Kwic	KWIC0A00280	5.81	258	TTTCTGTAACGGGATA	-
Kwic	KWIC0B00530	3.65	365	AGTCCGGAGCTGGAAG	-
Kwic	KWIC0C00110	5.05	96	TTTACGCATATGGTAA	+
Kwic	KWIC0C00150	6.34	273	TTACCGAATACGGAGT	+
Kwic	KWIC0C00550	6.65	812	ATACCCAAGCAGGATA	+
Kwic	KWIC0D00530	4.39	467	TTTGCGAAAATGTAAA	+
Kwic	KWIC0G00150	6.6	137	CATCCGTAAACGGAAA	-
Kwic	KWIC0G00450	4.49	406	AGACCCAGCAAGGAAA	+
Kwic	KWIC0I00120	9.73	215	TTTCCTAATACGGAAC	-
Kwic	KWIC0I00250	3.84	29	TTTCCTAATGCCGCCA	+
Kwic	KWIC0N00320	8.14	308	TGTCCTGATATGGAAT	-
Kwic	KWIC0X00110	3.23	668	CGACCAGAAGAGGCAT	-
Kwic	KWIC0X00430	3.15	517	CAGCCCAGCTGGGAAG	-
Kwic	KWIC0AD00210	10.36	238	ATGCCTAATATGGAAA	+
Kwic	KWIC0AK00410	9.82	262	TTTCCTAATACGGCAT	-
Kwic	KWIC0AO00140	4.76	734	TGGCCTTACGGGGAAT	+
Kwic	KWIC0AR00290	2.63	66	TTTGCCAAAGAGCATA	-
Kwic	KWIC0AU00230	10.3	316	AGTCCTAATCCGGAAA	+
Kwic	KWIC0AV00160	9.99	395	CTTCCGCATCAGGCAA	+
Kwic	KWIC0AW00280	10.48	282	TTTCCAAATATGGAAG	-
Kwic	KWIC0AW00310	3.52	196	TTGCTGATATAGGTAA	-
Kwic	KWIC0AX00160	7.81	16	TTCCCTAAACGGCAAT	-
Kwic	KWIC0AY00130	2.07	111	CTACCCAATTTGATAT	+
Kwic	KWIC0BA00240	7.51	312	TTTCCTAAAACTGAAA	+
Kwic	KWIC0BB00140	4.69	330	TATCCTGAAGAGCGAA	-
Kwic	KWIC0BC00160	2.1	198	TAACCAAATCCGACCA	+
Kwic	KWIC0BC00340	8.76	332	TTTCCTAAAACAGAAA	-
Kwic	KWIC0BG00150	10.59	678	CTTCCCAATGCGGCAA	-
Kwic	KWIC0BI00170	7.6	627	TTTCCTAACGGGAACA	-
Kwic	KWIC0BM00350	0.51	90	TAACCCAATTGTAAAA	-
Kwic	KWIC0BO00310	4.37	550	CATACAAATGCGGAAA	-
Kwic	KWIC0BP00170	7.49	655	TTTCCTAAAATGTATA	-
Kwic	KWIC0BU00100	9.94	96	CATCCAAAAAAGGAAA	-
Kwic	KWIC0BW00220	2.88	165	GTTCCAGACAGAGAAA	-
Kwic	KWIC0BW00230	11.72	393	CTTCCAAATATGGAAA	+
Kwic	KWIC0BW00250	1.52	214	TGTTCTAGTGGGCAAA	+
Kwic	KWIC0CC00120	8.07	822	AATCCAAATACGGAAA	-
Kwic	KWIC0CC00310	6.04	545	TGGCCCAATACGGACT	+
Kwic	KWIC0CD00200	10.24	236	TTTCCCATTCGGGCCA	-
Kwic	KWIC0CE00180	2.19	295	ATGCCCACAGGGTGAA	-
Kwic	KWIC0CG00160	5.37	189	TTACCAAAATAAGTAA	+
Kwic	KWIC0CH00150	9.27	314	GTACCAAATTGGGAAA	-
Kwic	KWIC0CM00110	2.54	490	ATACCGAAGCAAGTAA	-
Kwic	KWIC0CN00280	7.2	216	TTACCGTAACGGGTAT	+
Kwic	KWIC0CX00120	10.41	332	ATACCAAATTGGGAAA	+
Kwic	KWIC0CY00210	6.19	405	TGTCCTAGCAGGGGCA	+
Kwic	KWIC0DC00270
Kwic	KWIC0DH00190	7.95	384	ATTCCGAACAGGGAGA	-
Kwic	KWIC0DH00200	8.29	196	ATTCCTAAAAGAGAAA	+
Kwic	KWIC0DJ00180	10.3	449	TATCCCAATCCGGTAA	-
Kwic	KWIC0DJ00200	4.98	197	TTTCCTATTATAGTAA	+
Kwic	KWIC0DN00130	2.23	193	TTCCCTTAACGGTTCG	-
Kwic	KWIC0EA00110	0.23	91	CTACTTAATGCTGAAA	+
Kwic	KWIC0EF00230
Kwic	KWIC0EW00160	2.96	353	TTTTCTACAAAGGTCA	-
Kwic	KWIC0FI00180	1.72	646	CTTCCTTAAGGCGAAT	-
Kwic	KWIC0FL00180	3.31	156	GGACCTAAACCGGGTA	-
Kwic	KWIC0FL00190	3.23	305	ATTTCAAAACGGGACG	+
Kwic	KWIC0FL00200	3.23	268	ATTTCAAAACGGGACG	-
Kwic	KWIC0FN00130	7.57	181	TTTACTAAAGTGGACA	-
Kwic	KWIC0FY00180	0.31	206	CTTCCCAGTAACGCTA	-
Kwic	KWIC0GF00120	7.61	483	TTTTCGAAAACGGAAA	-
Kwic	KWIC0GL00160	-2.84	132	TAGCCTCACCCGAGGA	-
Kwic	KWIC0GO00180	3.67	201	TTCCGCAATGTGGACA	+
Kwic	KWIC0GZ00140	5.01	266	ATGCCAAAAAAAGAAA	-
Kwic	KWIC0HJ00150	2.63	527	CTTCCGCAGCTGGCCT	+
Kwic	KWIC0HL00150	8.07	293	GTACCTAAACTGGTAA	-
Kwic	KWIC0HZ00130	12.01	493	TTACCCAAAAGGGTAA	+
Kwic	KWIC0IA00120	10.78	131	TTTCCTCAGAGGGAAA	-
Kwic	KWIC0JI00130	5.14	370	TTACTGTAAAAGGAAA	-
Kwic	KWIC0KL00130	7.59	128	TTACCTTAAGAGGAAT	-
Kwic	KWIC0LT00100	1.17	286	TGTCTTAATTGTGCAA	-
Kwic	KWIC0MM00130	9.93	364	TTTCCCAATCTGGTGA	-
Kwic	KWIC0MN00100	2.49	164	TTTTCACGAATGGAAA	-
Kwic	KWIC0NK00100	5.61	271	TTATCGAAAAGGGATA	-
Kwic	KWIC0PH00100	11.18	302	TTTCCTATTGTGGAAA	-
Kaes	00003.rc.1_-_6847-6151_[K_aestuarii]	-0.04	41	TTCCCAACTCGACTAA	+
Kaes	00004.5_+_58509-58818_[K_aestuarii]	8.99	48	CTTCCCAAAAAGGTAT	+
Kaes	00008.7_+_9700-10015_[K_aestuarii]	3.13	41	TGTCCTGGTCTGATAA	-
Kaes	00011.2_+_13272-13674_[K_aestuarii]	6.01	388	TAACCCAAATAGGTAT	-
Kaes	00020.rc.1_-_12388-11890_[K_aestuarii]	6.97	979	TTACCAACACCGGCAA	-
Kaes	00030.8_+_23777-24113_[K_aestuarii]	12.0	17	TTTCCTTATCGGGTAA	-
Kaes	00034.2_+_5883-6231_[K_aestuarii]	2.98	288	TTTCTTAATGTAGTAA	-
Kaes	00069.12_+_17888-18245_[K_aestuarii]	8.27	209	TTTCTTATTAGGGAAA	-
Kaes	00074.9_+_34133-34655_[K_aestuarii]	3.38	161	CTGCCCACAGTGGTAT	-
Kaes	00076.rc.27_-_3905-3554_[K_aestuarii]	7.98	349	TTACCTAAATAAGAAA	+
Kaes	00076.rc.19_-_81938-81500_[K_aestuarii]	7.56	93	TTTACTAAAAAGGAAG	-
Kaes	00080.3_+_25521-26181_[K_aestuarii]	6.26	314	ACACCCAAATAGGAAA	-
Kaes	00084.1_+_14238-14850_[K_aestuarii]	1.94	175	GTTCCAAATTGATAAA	+
Kaes	00088.16_+_40880-41345_[K_aestuarii]	3.86	399	CACCCACTAGGGGAAA	-
Kaes	00092.29_+_88606-89209_[K_aestuarii]	1.42	145	TTACTCAAACCAGTAA	-
Kaes	00092.19_+_138261-138606_[K_aestuarii]	12.2	317	GTTCCTAATCAGGAAA	-
Kaes	00092.rc.15_-_154498-154108_[K_aestuarii]	4.97	103	TTTCCGTAAAAAGTAA	+
Kaes	00096.18_+_73675-74119_[K_aestuarii]	7.78	200	TTTCCTAACTAAGAAA	+
Kaes	00105.23_+_109711-110902_[K_aestuarii]	1.52	850	TGTACGACATAGGAAT	+
Kaes	00105.33_+_121316-121811_[K_aestuarii]	5.22	850	ATACCAAAGAAGGATA	+
Kaes	00110.rc.42_-_67224-66888_[K_aestuarii]	6.46	473	ATACCACAAATGGAAA	+
Kaes	00115.rc.9_-_1283-728_[K_aestuarii]	-0.36	196	ATTCAGAAGCGGGCAT	+
Kaes	00115.10_+_36037-36802_[K_aestuarii]	-3.7	8	TTTACTATACCACTAA	-
Kaes	00118.4_+_40734-41490_[K_aestuarii]	10.48	722	ATTCCTAAAGAGGGAA	+
Kaes	00129.4_+_20413-20803_[K_aestuarii]	2.4	431	CTTACTGAAGAAGAAA	-
Kaes	00135.rc.2_-_1102-679_[K_aestuarii]	6.72	168	TATCCTAAAAGAGTAA	-
Kaes	00143.rc.13_-_63023-62570_[K_aestuarii]	4.97	209	TTTCCTATTATGGCTT	+
Kaes	00154.rc.9_-_2466-1944_[K_aestuarii]	0.09	356	AGGCCCAAAGACGCAA	-
Kaes	00154.12_+_32555-32981_[K_aestuarii]	-1.42	57	AGACCGAATAAGAACC	+
Kaes	00166.3_+_17235-17673_[K_aestuarii]	12.95	465	TTTCCGAATAAGGTAA	-
Kaes	00168.5_+_44670-45831_[K_aestuarii]	3.95	619	CTACCTTCCGAGGAAA	-
Kaes	00173.11_+_1538-2126_[K_aestuarii]	7.0	438	ATTACTAAAAGGGTAA	-
Kaes	00173.12_+_3437-3878_[K_aestuarii]	3.77	162	CTGCTCGAAAAGGGAA	+
Kaes	00177.rc.4_-_22250-21818_[K_aestuarii]	1.8	120	TTTCTTAGGTTGGAAT	-
Kaes	00180.16_+_14059-14647_[K_aestuarii]	7.59	96	TTTTCCAAATTGGAAA	+
Kaes	00181.8_+_24035-24800_[K_aestuarii]	13.48	289	TTTCCTAAATTGGAAA	+
Kaes	00189.rc.2_-_36667-36349_[K_aestuarii]	7.14	323	ATACCGTAATAGGAAA	+
Kaes	00192.13_+_24700-25351_[K_aestuarii]	8.59	378	TCTCCCAAATAGGCAA	-
Kaes	00534.17_+_13628-14519_[K_aestuarii]	12.06	310	CTTCCGAAAGGGGACA	+
Kaes	00546.2_+_5775-6864_[K_aestuarii]	0.32	266	TGACCTGAAAACGAAT	+
Kaes	00551.rc.1_-_4332-3621_[K_aestuarii]	7.52	800	TATCCGAACACGGTAA	+
Kaes	00616.2_+_20538-21108_[K_aestuarii]	0.3	307	TAGCCAAACTCGTATA	-
Kaes	00682.9_+_98724-99399_[K_aestuarii]	5.58	683	TTCCCGAGCCAGGTTA	-
Ecym	Ecym_1067	4.05	702	GCGCCCAAACGGGAGA	-
Ecym	Ecym_1138	4.24	338	TGTCCTGGTGGGGACC	-
Ecym	Ecym_1156	0.99	75	TTGACCAGTAGGATAA	-
Ecym	Ecym_1421	1.89	369	CATCCAGAATGGTTCA	+
Ecym	Ecym_1422	1.89	613	CATCCAGAATGGTTCA	-
Ecym	Ecym_1445	-1.58	72	ATTACAAAAATAGAAT	-
Ecym	Ecym_1491	1.39	984	GTTCCAATTCTTGAAA	-
Ecym	Ecym_1511	-0.08	839	AATCCAAAATGCGAAG	-
Ecym	Ecym_1532	4.23	326	TTTACTAGAAGGCAAA	-
Ecym	Ecym_2044	5.22	228	TCTCCCGAACAGAAAA	-
Ecym	Ecym_2052	0.57	507	TTGCAGGAGCGGGAAT	-
Ecym	Ecym_2053	5.78	269	CAACCCAATACGGAAT	-
Ecym	Ecym_2088	0.58	556	TGACCTTCTAGGTACA	+
Ecym	Ecym_2135	2.88	455	TCCCCAAAAATGGTGA	+
Ecym	Ecym_2179	0.65	569	TTTCCTAGTCTTCCAA	-
Ecym	Ecym_2211	2.06	624	TGGACAAACCAGGAAG	-
Ecym	Ecym_2261	2.77	371	AGTCCGAAATTGATAA	+
Ecym	Ecym_2417	6.64	214	TACCCGGCTCAGGAAA	-
Ecym	Ecym_2443	6.53	914	TTTCCGGAACTTGAAA	+
Ecym	Ecym_2613	-0.2	349	CTTCGCGATGGGCTAA	+
Ecym	Ecym_2631	3.97	231	CATCCAAAGCAGAAAA	+
Ecym	Ecym_2759	3.22	361	TTATCTAACGCGGTAA	+
Ecym	Ecym_3056	0.88	528	TGACCAAGTATAGCAA	-
Ecym	Ecym_3104	4.49	519	TTTTCAAAACAGCAAA	-
Ecym	Ecym_3133	1.98	186	TTCACCCAAGCGGAAT	+
Ecym	Ecym_3248	1.95	413	GAGCCTGAACGGGAGT	-
Ecym	Ecym_3274	3.91	625	TTTCCTAGGAGGAAAT	+
Ecym	Ecym_3363	0.67	127	TTCGCGGATACAGAAA	-
Ecym	Ecym_3498	1.01	913	TTTTCAAATGTGTATA	+
Ecym	Ecym_4019	4.36	191	TTTCATAATCAGGTTA	-
Ecym	Ecym_4055	2.27	726	TACCTTAATTAGGTTA	-
Ecym	Ecym_4098	2.62	94	TATTCCAATACGGAGA	+
Ecym	Ecym_4102	0.97	66	CTCACTCATCTGTAAA	+
Ecym	Ecym_4181	2.39	157	CTTACAAGACGGGTGA	-
Ecym	Ecym_4339	4.71	728	GTGCCGAAACGTGAAA	-
Ecym	Ecym_4387	2.02	15	TTACCGGATGATGGCA	+
Ecym	Ecym_4389	5.29	426	ATCCCAAAAAAGAAAA	+
Ecym	Ecym_4440	4.5	890	GTTCCCAAACGAGAGA	-
Ecym	Ecym_4529	5.91	585	TTGCCTAGGCGGGGAT	-
Ecym	Ecym_4596	2.14	477	CTTCCTCATAAACAAA	-
Ecym	Ecym_4680	1.46	36	TTGCTGAATATTGAAA	+
Ecym	Ecym_5009	4.7	31	TTTCCAATAGAGACAA	+
Ecym	Ecym_5139	6.02	103	ATACCTAAAAAAGAAA	-
Ecym	Ecym_5198	2.18	335	TCGCCCAAGCTGAAAA	-
Ecym	Ecym_5354	5.92	797	TTTCCCAGTGGGGCGG	-
Ecym	Ecym_5394	2.77	72	TTTTCGAATCTGCGAA	+
Ecym	Ecym_5402	-0.74	23	AATCCGGATCTGATGA	-
Ecym	Ecym_5472	1.46	500	TGACCTTCAGGGGGAG	+
Ecym	Ecym_6025	-0.28	218	CATACATATAAGGAGA	+
Ecym	Ecym_6051	2.41	412	TCACCGAATGGGTGCA	+
Ecym	Ecym_6052	2.41	521	TCACCGAATGGGTGCA	-
Ecym	Ecym_6084	6.6	946	CATCCTACTAAGGACA	+
Ecym	Ecym_6152	3.35	434	CTGCCAAACTGGAGAA	-
Ecym	Ecym_6212	4.13	490	CTCCCGCGCGGGGCAA	+
Ecym	Ecym_6265	0.14	425	CAGCCTGCACGGGTTG	+
Ecym	Ecym_6401	0.43	319	ATTCCTACATTGCGCA	-
Ecym	Ecym_6420	2.91	514	TTACTTGATCTGCAAA	+
Ecym	Ecym_7046	5.23	458	TTTCCGAGTCGCGACA	-
Ecym	Ecym_7047	5.26	894	TTGCCAAATAAAGATA	-
Ecym	Ecym_7061	0.73	567	CTTCCGCCTACGGGCG	+
Ecym	Ecym_7129	2.32	600	CATCCTGGGCGGGGAG	+
Ecym	Ecym_7136	4.85	54	CTGCCTAATACGTATA	+
Ecym	Ecym_7157	10.57	385	TTACCCGAAAGGGTAA	-
Ecym	Ecym_7200	1.13	492	CTATCAAGAGGGGAAG	+
Ecym	Ecym_7295	-0.49	258	CAACCAACTAAGACAA	-
Ecym	Ecym_7436	4.58	129	CTTCCGGATGGAGAGA	-
Ecym	Ecym_7471	2.43	346	TACCCACGAAAGGAAT	+
Ecym	Ecym_8049	4.35	471	ATCCCCCAAGCGGAAG	+
Ecym	Ecym_8056	2.81	549	CGTACAAAATCGGTAA	-
Ecym	Ecym_8130	1.21	213	TGTCCGCGTCAGGGGT	-
Ecym	Ecym_8131	1.21	381	TGTCCGCGTCAGGGGT	+
Ecym	Ecym_8132	3.59	581	CTTACGTAATAGGTAA	+
Ecym	Ecym_8234	1.13	338	AATCTCCGTGGGGAAA	-
Ecym	Ecym_8324	8.06	368	CGTCCTAAACTGGGCA	-
Ecym	Ecym_8340	2.86	275	CTGGCCAGACGGGCCA	-
Ecym	Ecym_8416	1.37	393	CTGCCGAAAATAAAAA	+
Egos	AAR108C	2.32	102	TGACCGATAAAGGACC	-
Egos	AAR134W	1.56	279	CGGCCTAGCGCGGGCA	-
Egos	AAR177W	-0.44	182	GTGCCGAATCTCGTCA	-
Egos	AAR191C	-1.12	107	TTTCGAGGTCGGTGAA	+
Egos	ABL138W	4.09	276	TTGCCGCAAAGGGCGT	-
Egos	ABL091C	4.59	83	CTCCCTAATTGGTCAG	+
Egos	ABR005C	4.64	128	CGCCCGACAGAGGACA	+
Egos	ABR033C	4.12	337	CTTACGAAAGAGGGTA	+
Egos	ABR041C	2.37	193	CGGCCTCAAGCGGCAT	-
Egos	ABR171W	1.48	70	GCGCCGGAACAGGGCA	-
Egos	ABR235W	3.04	108	CTGACGAATCAAGAAA	-
Egos	ACL184C	5.51	93	CGGCCTAGGCGGGCAA	-
Egos	ACL140C	1.26	141	TGACTAGAAGTGGGAA	+
Egos	ACL076W	1.83	527	TGGCCCAGCCAGCCAA	+
Egos	ACL070C	-1.53	85	GGGCCTGGTCGAGAAT	-
Egos	ACL043W	2.63	44	TTACCGTATATGTAAT	-
Egos	ACR065C	1.87	273	TTTTCGAAAAAGCAAT	+
Egos	ACR104C	0.08	161	CGGCCGCAGCGGGTTG	+
Egos	ACR120C	-12.69	10	CATACAGCAGAACAAC	+
Egos	ACR221W	9.76	189	TGTCCAAAATAGGTAA	-
Egos	ACR255C	1.6	182	TTTCCAATACCAGTAG	+
Egos	ADL391C	3.52	329	CTAATTAATGGGGAAA	+
Egos	ADL290W	-0.3	122	TCGCCTCACACGGCGA	+
Egos	ADL166W	0.61	67	ATTCCTTATAGTGCTA	-
Egos	ADL158C	0.2	262	TCGCCCAGCGTGGTTA	-
Egos	ADL157C	2.3	187	ATTCCGATGCTGAAAA	+
Egos	ADL127C	2.24	122	ATTGCTAAATGGGCAC	+
Egos	ADL125C	1.83	607	CGCCCGCGCGCGGAAA	+
Egos	ADL078C	-1.33	72	TGTCTGGGTGTGGTGA	+
Egos	ADR095W	6.64	363	TTTCCACAGCAGGCCA	+
Egos	ADR103C	2.01	200	TACCCTACACAGGCTG	+
Egos	ADR206W	6.27	179	TTACCGGGAGAGGAAT	-
Egos	ADR257C	4.91	105	GGGCCCAGCCGGGAAA	-
Egos	ADR258W	4.91	440	GGGCCCAGCCGGGAAA	+
Egos	ADR412C	0.13	114	TGTCTAAAAAGTGTAA	+
Egos	AEL343C	2.67	328	CTAGCCAATGAGGACT	-
Egos	AEL325W	1.0	295	GTTCCCAAGATGAATA	-
Egos	AEL255W	1.36	135	CGCCTTACGCGGGAAA	-
Egos	AEL254W	5.88	135	TTGCCTAATATGAATA	+
Egos	AEL152W	5.05	529	TTACCTAGTCAGAATA	-
Egos	AEL151C	1.05	68	CGTCCGCACAAGTGAA	-
Egos	AEL150W	1.05	334	CGTCCGCACAAGTGAA	+
Egos	AEL137W	1.04	51	CATCCACCAAAGGGCA	-
Egos	AER052W	2.76	16	AATCCAGAGGTGGTAA	-
Egos	AER076C	2.58	221	AGACCGAACGGGGGGA	+
Egos	AER131C	0.62	377	TATACTGAACAGTATA	+
Egos	AER149W	6.35	267	CTGCCTAGCCTGGACA	+
Egos	AER179C	2.63	212	CTGCCGGCCCGGGCAG	-
Egos	AER315C	3.42	279	CTCCCTAGGCGGGAGG	+
Egos	AER319W	0.29	311	CAGCCGCAACAAGATA	+
Egos	AER367C	4.77	207	CTCCCGCACCGGGCAG	+
Egos	AFL163C	1.98	336	TACCCGGATACTGAAA	-
Egos	AFL116W	6.67	134	TTTCCTATATTGGTAT	-
Egos	AFL082W	0.56	18	GCACCGACTCCGGCAA	+
Egos	AFL035C	-1.63	84	AGTCCGCCACTGCACA	-
Egos	AFR034W	-1.66	38	CTGCCTGCCGCTGAAA	+
Egos	AFR194W	-3.5	217	TTTCATCAAAAGCTAG	+
Egos	AFR214C	7.63	853	TATCCGCACCGGGTAA	+
Egos	AFR285C	2.54	109	TTACCCGGCCGGAGAA	-
Egos	AFR330C	1.78	415	CTCCCTGCACGGGCGG	-
Egos	AFR413C	1.44	242	TAACCGGGAATGCAAA	-
Egos	AFR477C	-0.36	265	GGGCCCGGCGGGGCCA	+
Egos	AFR478W	-0.36	420	GGGCCCGGCGGGGCCA	-
Egos	AFR501C	0.36	64	GTTCCAGAGCGTGCAA	-
Egos	AFR569W	-1.16	84	CTCCCGACCCACGCAA	+
Egos	AFR579W	5.6	576	TTCACCAAACGGTAAA	-
Egos	AFR688C	2.71	139	TTCACGTACAGGGTAA	-
Egos	AGL310C	-3.65	17	CAACCCCATCGACAGA	+
Egos	AGL288W	1.0	233	TTTACTAACTAGTAGA	+
Egos	AGL281C	3.2	243	AGTCCGGGTAAGGGCA	+
Egos	AGL128W	1.82	81	CAACCGCGCCAGGACA	-
Egos	AGL030W	0.14	83	GTTCCCAGTGCGACCA	-
Egos	AGR197C	4.67	21	TAGCCGAAGGCGGATA	-
Egos	AGR261W	-0.77	204	AGTGCTGAATAGGTGA	-
Egos	AGR287C	5.13	273	CTTACCAAAAGGGCAT	+
Egos	AGR375W	-0.5	44	ATGCTGAAGAAGGAAC	+
Lklu	SAKL0A02772g	7.41	818	CGTCCTAGCCGGGTAA	+
Lklu	SAKL0A03916g	2.36	359	CATCTTGAAATGGGAA	-
Lklu	SAKL0A04686g	2.62	770	TTCCCTCAGCTGCCAA	+
Lklu	SAKL0A06028g	5.57	112	AGCCCTAATTAGGGCA	+
Lklu	SAKL0A06776g	4.25	223	TTTCCGGATAGGTTCG	-
Lklu	SAKL0A07898g	2.56	19	AATCTGAATTGGGCCA	+
Lklu	SAKL0A08734g	5.03	812	TTTCCGTAAAGGTTCA	+
Lklu	SAKL0A09966g	6.07	460	TTTCCGAAGACAGAAA	+
Lklu	SAKL0B00682g	5.26	389	TTTCCGAATTTGTCAG	-
Lklu	SAKL0B01144g	3.23	36	CGACCAAGTTGGGCAG	-
Lklu	SAKL0B03806g	5.3	736	TTGGCTTAAGAGGAAA	+
Lklu	SAKL0B04246g	3.66	108	CTTCTTCAATTGGTAA	-
Lklu	Sklu_YGOB_B05918
Lklu	SAKL0B06644g	1.79	17	TAGACTAAAAAGAAAA	-
Lklu	SAKL0B09240g	0.33	299	TCTCCCAAACAAAACA	+
Lklu	SAKL0B09658g	8.5	390	CTCCCAGAAGGGGCAA	+
Lklu	SAKL0B12320g	1.36	828	CAACCCAGGCAGGACG	+
Lklu	SAKL0C01958g	7.15	328	TTTCCTGATCCGAACA	-
Lklu	SAKL0C04466g	1.24	172	GGGCCTATGCTGGCAA	+
Lklu	SAKL0C04488g	2.61	240	TAGCCTAGCCTGGAAC	-
Lklu	SAKL0C04510g	2.61	462	TAGCCTAGCCTGGAAC	+
Lklu	SAKL0C04840g	2.98	367	TTGACGAAATTGGCAG	-
Lklu	SAKL0C06380g	1.98	484	TGCCCGCGACGGGTCG	-
Lklu	SAKL0C12562g	5.78	182	TTTCCAAATACGAAAG	+
Lklu	SAKL0C12584g	2.73	767	CTACAAAATATGGAAA	-
Lklu	SAKL0C12804g	-7.48	8	TAAGCATATAGATCAA	+
Lklu	SAKL0D03828g	3.6	120	TTTCTTATAGGGCAAA	+
Lklu	SAKL0D04488g	3.47	153	TTTATGAAGAGGGAAA	-
Lklu	SAKL0D14696g	1.69	143	ATCCCTACCAAGGGAG	+
Lklu	SAKL0E02178g	-0.4	224	CTAGCTACTTGAGAAA	-
Lklu	SAKL0E04356g	4.58	34	CTTCCTATTAAAGTAA	+
Lklu	SAKL0E05082g	2.26	162	CTGCCTACGTGGGGGA	+
Lklu	SAKL0E05104g	2.26	717	CTGCCTACGTGGGGGA	-
Lklu	SAKL0E06776g	3.5	393	TGGCCTAATTGGAACG	-
Lklu	SAKL0E08888g	5.86	194	GTTCTTGAACAGGAAA	-
Lklu	SAKL0E09064g	4.41	254	CTGCCGAATCAGCCTA	+
Lklu	SAKL0E10098g	5.52	253	TTTCCAGATCATGCAA	+
Lklu	SAKL0E12364g	12.92	124	TTTCCCAATGAGGCAA	+
Lklu	SAKL0E12826g	1.35	391	TGTGCTACGAGGGGAA	-
Lklu	SAKL0E14894g	1.54	430	CTCGCAGGTGGGGCAA	+
Lklu	SAKL0F03586g	1.98	359	TGTCCGAAGTGGACAG	-
Lklu	SAKL0F07304g	7.93	304	TTTCCGTAACGAGAAA	+
Lklu	SAKL0F07348g	4.27	393	CTTCCGACAGCGGGAG	+
Lklu	SAKL0F08536g	4.24	459	CTGCCTAGCGCGGAAT	+
Lklu	SAKL0F09152g	-2.55	44	GTATCAACAGAGGATA	+
Lklu	Sklu_YGOB_Anc_7.299	3.55	546	TCTCCGACACAGCAAA	-
Lklu	SAKL0F10274g	0.63	458	AGCCCTACACAGCTAA	-
Lklu	SAKL0F12540g	2.08	313	CTGCCGCAAAAGGTGT	-
Lklu	SAKL0F13068g	0.29	371	TATGTTAAAGAGGATA	-
Lklu	SAKL0F13222g	6.48	184	ATCACGAAACAGGAAA	-
Lklu	SAKL0F14212g	-1.79	83	CGTTCGAAAGAAGATA	+
Lklu	SAKL0F15378g	2.69	360	CTACCGGCGGGGGAAG	+
Lklu	SAKL0G00946g	1.98	354	ATACCAAAGCGGTCCA	+
Lklu	SAKL0G04708g	4.99	786	ATACCCGACAAGGATA	+
Lklu	SAKL0G05764g	1.94	356	CGACCCAACCTGGGCG	+
Lklu	SAKL0G05874g	5.66	733	TACACGAAACGGGTAA	+
Lklu	SAKL0G06534g	3.21	103	AGTCCAAAATAGGGCG	+
Lklu	SAKL0G11176g	3.69	255	GGTCCAAAAAAGAAAA	-
Lklu	SAKL0G15048g	2.25	794	TTCACAAATGTGGTGA	-
Lklu	SAKL0G15884g	1.28	457	CACCCTAGCCTGGAAC	-
Lklu	SAKL0G17402g	4.08	450	TTGCCTAGTCCGCAAG	+
Lklu	SAKL0G17842g	4.37	18	AAGCCTAAAGGAGAAA	-
Lklu	SAKL0H03146g	5.6	439	TTCACCCAAGAGGAAA	-
Lklu	SAKL0H04092g	5.98	648	CTTCCCAACAGTGAAA	-
Lklu	SAKL0H04356g	-0.5	83	AGCCCTAAACATGACT	-
Lklu	SAKL0H07062g	7.42	488	ATACCAAATACGGTAA	-
Lklu	SAKL0H07436g	6.96	370	CTGCCACAAAAGGTAA	+
Lklu	SAKL0H09394g	5.03	434	ATTCCGAAAACGCTAA	+
Lklu	SAKL0H09768g	4.15	279	CATCCAATTAGGGCAT	-
Lklu	SAKL0H09790g	2.18	319	ATGCCGAAAATGAAGA	+
Lklu	SAKL0H13926g	2.27	303	TTACCAAGTAGGTTGA	-
Lklu	SAKL0H19228g	0.27	228	CCTTCTAGAAAGGACA	-
Lklu	SAKL0H21164g	0.32	238	AGGCCGAGCCTGGACT	+
Lklu	SAKL0H21186g	0.32	330	AGGCCGAGCCTGGACT	+
Lklu	SAKL0H22924g	1.35	11	CATCCTCCATGGAAAA	-
Lklu	SAKL0H24992g	7.01	894	CTGCCGAGAAGGGAGA	+
Lklu	SAKL0H25960g	4.61	271	TTTCTACGATGGGAAA	+
Lthe	KLTH0A01122g	2.91	771	GTATCGAATACGGAAA	+
Lthe	KLTH0A01144g	3.68	150	CATCTGAAGCGGGACA	+
Lthe	KLTH0A04202g	4.87	154	CTTCCTGCGGGGGATA	+
Lthe	KLTH0A04818g	2.85	390	CTACCCTACAGGGATG	-
Lthe	KLTH0B06446g	3.68	129	TGGCTCAAAACGGTAA	+
Lthe	KLTH0B06974g	2.73	30	ATACCCATCAGGGACG	-
Lthe	KLTH0C02112g	3.69	883	TGTCCTGATGGGATAG	-
Lthe	KLTH0C05918g	0.34	14	CTGCCCAAATTGCGCT	-
Lthe	KLTH0C06072g	1.0	399	TTTTCGAGTTTGAAAA	-
Lthe	KLTH0C06622g	1.95	737	CTTCCAACACCGAATA	+
Lthe	KLTH0C07810g	2.25	686	TTTCCAAAATCTGTTA	-
Lthe	KLTH0C10296g	-1.31	162	TTTTTCAAAGTGAAAA	+
Lthe	KLTH0D00792g	0.52	464	CTTCTTCGACAGGGAG	-
Lthe	KLTH0D02684g	2.95	22	CTTCCCAACAGACAAA	-
Lthe	KLTH0D06204g	5.73	332	TTGCTCGAACAGGGAA	-
Lthe	KLTH0D07370g	5.34	98	TTTCCCAAAAAGATGA	-
Lthe	KLTH0D10340g	1.45	265	CTCCCGCCTCTGAAAA	+
Lthe	KLTH0D10736g	2.89	192	TTGCTGGATCGGTTAA	+
Lthe	KLTH0D13222g	1.65	235	CTAGCGGATGGGCAAA	+
Lthe	KLTH0D13464g	2.32	743	TCTGCGACTGAGGAAA	+
Lthe	KLTH0D14256g	2.6	504	CTGCCTATAATGCACA	+
Lthe	KLTH0D14850g	3.05	128	TGTCCAATAGTGGATG	-
Lthe	KLTH0D16214g	3.13	453	CTCCCCAGCCTGGGAG	-
Lthe	KLTH0D16698g	-5.53	10	CAAGCGAAACATCAAA	+
Lthe	KLTH0D17248g	1.94	478	CGCCCCAGCACGGAAT	+
Lthe	KLTH0E01078g	2.2	196	TGTGCGAAAACGTAAA	-
Lthe	KLTH0E04708g	3.31	691	CTTCAAAAACGGGCCA	-
Lthe	KLTH0E04752g	3.8	108	GTTGCGCAATGGGAAA	-
Lthe	KLTH0E05632g	2.56	379	TTCCCTACGTAGGATT	+
Lthe	KLTH0E06556g	2.31	71	TTTCCTTGAAGGGTTC	-
Lthe	KLTH0E08624g	-1.18	230	GGTCCTAACCTGAAAC	-
Lthe	KLTH0E09020g	2.92	357	TTGCCGAAGGGGCCAG	+
Lthe	KLTH0E12804g	5.03	269	CTCACAAATTCGGAAA	+
Lthe	KLTH0E12826g	0.01	302	CATCCTATAAAGTGAG	+
Lthe	KLTH0E13178g	4.15	311	TGTCTCAAAAGGCAAA	+
Lthe	KLTH0E14388g	1.75	325	CTGCCTAGCCAGGCGG	-
Lthe	KLTH0E15686g	5.71	134	TTTCCTCAGCGGCTAA	-
Lthe	KLTH0F01914g	0.89	316	CTACCTTACCAGGCCC	-
Lthe	KLTH0F03850g	0.44	45	GTTCCAAAATCGCCAG	-
Lthe	KLTH0F03872g	1.18	179	GTTCCAGCACGGGGCG	-
Lthe	Kthe_YGOB_RPL39
Lthe	KLTH0F04312g	3.87	513	TATCCGTATATGGTGA	+
Lthe	KLTH0F05654g	7.11	604	CTTCCAAAACCAGAAA	-
Lthe	KLTH0F08734g	4.24	538	GTTCGAAATAGGGAAA	-
Lthe	KLTH0F09284g	2.85	192	TTTGCAAACTGGAAAA	+
Lthe	KLTH0F10758g	2.84	255	CTCCCCCATGGAGATA	+
Lthe	KLTH0F14190g	5.38	845	TTCCCGCGCGGGGCAA	-
Lthe	KLTH0F17556g	-1.89	51	GGACCGCATGCGCACA	-
Lthe	KLTH0F18348g	4.36	15	TTCCCAACGCAGGCCA	+
Lthe	KLTH0F18898g	1.9	692	CTGCCCCGCCGGGGGA	+
Lthe	KLTH0G03630g	2.28	718	TATCCTTATGGGTACG	-
Lthe	KLTH0G04576g	0.28	692	AGCCCTAGGCTGGACG	+
Lthe	KLTH0G04664g	1.85	604	TTTCCAAAAGAGACCC	+
Lthe	KLTH0G05346g	-0.27	211	TTTCTTCAACAGCGAT	-
Lthe	KLTH0G05830g	-0.5	245	CACCACGAAAGGGACA	+
Lthe	KLTH0G07216g	3.62	281	CACCCGAACTTGGAAT	+
Lthe	KLTH0G08030g	4.11	710	TGTCCTGGGCGGGAAC	+
Lthe	KLTH0G09042g	2.12	86	AGTCCAAGAATGGTAT	-
Lthe	KLTH0G09218g	1.4	53	CCTCCGTAGCGGGACT	-
Lthe	KLTH0G15004g	3.13	100	TAGCCTAATAAGTTAG	-
Lthe	KLTH0G17666g	1.8	543	TTTCCAACTGGCGAAT	+
Lthe	KLTH0G18018g	6.97	270	TTACCGAATAAGACAA	+
Lthe	KLTH0G18678g	2.13	294	GTACCTATATAGAAAA	+
Lthe	KLTH0G19118g	1.95	104	TTTCTGGTAGAGGGCA	-
Lthe	KLTH0H02244g	3.63	447	CTTCCAAACTCGGTCT	+
Lthe	Kthe_YGOB_Anc_7.299	6.6	764	AGCCCTAATACGGCAA	-
Lthe	KLTH0H02596g	2.23	55	TAGCCAGAAGAGAACA	+
Lthe	KLTH0H03652g	3.58	451	GTTACTAATAGGGACT	+
Lthe	KLTH0H04400g	3.42	748	AATCCTAAATGGTAGA	+
Lthe	KLTH0H05676g	10.52	600	TTTCCAAGGCGGGAAA	-
Lthe	KLTH0H06248g	3.1	867	ATTCCGACAAGAGACA	+
Lthe	KLTH0H07876g	4.53	495	ATTCCGAGACAGTGAA	+
Lthe	KLTH0H09328g	0.85	750	GGACCTGAAGCGGGAG	-
Lthe	KLTH0H09350g	0.85	74	GGACCTGAAGCGGGAG	+
Lthe	Kthe_YGOB_H15378g
Lthe	KLTH0H15620g	5.99	356	TTTCCGAAATCGAATA	+
Lthe	KLTH0H15642g	5.99	449	TTTCCGAAATCGAATA	-
Lwal	Kwal_14.1060
Lwal	Kwal_YGOB_Anc_8.31	2.49	65	CTTGCCGAAGAGGACT	-
Lwal	Kwal_14.1302	1.72	759	TGAACTAGATGGGAGA	+
Lwal	Kwal_14.1382	4.19	79	TCCCCGCAGAAGGAAA	+
Lwal	Kwal_14.1621	4.13	192	CAGCCCTAAAGGGAGA	+
Lwal	Kwal_14.1733	4.34	700	TTCCGGCATCAGGAAA	-
Lwal	Kwal_14.2044	9.03	245	TTTCCGGAAAGGAAAA	-
Lwal	Kwal_14.2299
Lwal	Kwal_YGOB_23.2935
Lwal	Kwal_23.3311	4.24	390	TTTCCAAATTTTGATA	-
Lwal	Kwal_23.3430
Lwal	Kwal_23.3747	2.81	740	ACTACTAAAACGGAAA	+
Lwal	Kwal_23.4144
Lwal	Kwal_23.4240	-0.02	313	CTACCGACGCTGGGAC	+
Lwal	Kwal_23.4733	3.98	230	GTGCCTAGACAGGGAG	-
Lwal	Kwal_23.4783
Lwal	Kwal_YGOB_Anc_3.52	0.32	312	TCTCCAGAACTAGAGA	+
Lwal	Kwal_23.5326
Lwal	Kwal_23.5523	6.17	369	TTTCCCAATCCGTCAG	+
Lwal	Kwal_23.5799	2.79	287	CTCACGGGACGGGGAA	+
Lwal	Kwal_YGOB_Anc_7.262	4.44	268	TTTCCAAAATGGTAGT	-
Lwal	Kwal_26.6789	5.56	475	CTGCTCAGTGGGGAAA	-
Lwal	Kwal_26.7184	2.38	162	CAGCCAAAAAGCGAAA	-
Lwal	Kwal_26.7913
Lwal	Kwal_26.8126	-2.97	67	AACTCCAAAAGGTATA	+
Lwal	Kwal_26.8653	3.59	176	TTAGCTGAAGGGGTTA	+
Lwal	Kwal_YGOB_Anc_8.655	1.83	829	TAGACGGAGCGGGGAA	-
Lwal	Kwal_YGOB_Anc_8.760
Lwal	Kwal_YGOB_26.9270
Lwal	Kwal_27.9887	2.47	852	AGTCCAAGTCAGTCAA	-
Lwal	Kwal_27.10688	7.95	598	CTTCCCACTCCGGGAA	-
Lwal	Kwal_27.10720
Lwal	Kwal_27.10827	5.46	425	TTTCCAAAAAGATAAA	+
Lwal	Kwal_27.12084	8.47	886	TTTCCAAAGTAGGAAT	+
Lwal	Kwal_27.12088	4.79	778	GCTCCTGAAGGGGGAA	-
Lwal	Kwal_27.12461	6.97	968	TTACCAACACCGGCAA	-
Lwal	Kwal_27.12693	2.93	195	GGGCCGAAATGGGATT	+
Lwal	Kwal_YGOB_RPL37A	-2.58	42	TCTCCGTCGCTGGCGA	-
Lwal	Kwal_33.13676	4.79	126	CTCCCACATATGGTCA	-
Lwal	Kwal_YGOB_RPL39	6.4	548	CTTCCAGAGCAGGAGA	-
Lwal	Kwal_YGOB_33.13736	1.28	373	CCGCCTAAACGGCACT	-
Lwal	Kwal_YGOB_Anc_1.213	5.01	212	AAACCGAAAAAGGCCA	+
Lwal	Kwal_33.14453	2.9	758	TTTCCGAAATTTTAAA	+
Lwal	Kwal_YGOB_Anc_2.95	-5.79	27	CTGCAAAAAGAAGGAG	+
Lwal	Kwal_YGOB_Anc_2.386	-100.0	0
Lwal	Kwal_YGOB_Anc_2.387	3.53	402	GTGCCTAGGCAGGAAG	+
Lwal	Kwal_YGOB_15889	0.97	46	ATTTCAAGCCAGGCAA	+
Lwal	Kwal_47.16748
Lwal	Kwal_YGOB_RPL6	5.65	326	CTCCCCAGCGGGGAAG	+
Lwal	Kwal_47.16988	1.91	746	AATCCTAGGCAGGGAT	-
Lwal	Kwal_47.17211	5.11	577	TGGCCAACCCTGGAAA	-
Lwal	Kwal_47.17646	-0.58	194	TTAACGAAATTGAAGA	+
Lwal	Kwal_47.17733	0.75	618	TTTGCGAAGCAGTCCA	-
Lwal	Kwal_YGOB_Anc_7.466
Lwal	Kwal_47.18291	3.33	162	TTTCCCAATGGTGGCG	-
Lwal	Kwal_47.18456	3.88	330	CTGCCTGGATCGGAGA	+
Lwal	Kwal_47.18473	4.2	50	CTGCCTAATCTGGCTC	-
Lwal	Kwal_47.18673
Lwal	Kwal_YGOB_Anc_5.701	3.94	534	TATCCCAAATTGAATA	-
Lwal	Kwal_55.20411	2.49	356	TATTCTATACGGGTCA	-
Lwal	Kwal_55.20419
Lwal	Kwal_YGOB_Anc_3.467	0.34	448	TTTCCGCCCGTGGAGT	-
Lwal	Kwal_55.21720	1.9	47	ATACCCGATGAGCAGA	-
Lwal	Kwal_55.21878
Lwal	Kwal_55.21989	3.62	20	TAACCACTAATGGAAA	+
Lwal	Kwal_56.22576	2.17	83	TTGGCAAGCCGGGAAG	-
Lwal	Kwal_56.22992
Lwal	Kwal_YGOB_Anc_6.83	10.62	712	TTTCCGAAAACGGAAG	+
Lwal	Kwal_56.24014	0.01	86	CAGGCTAACAAGGAGA	+
Lwal	Kwal_56.24153	-3.18	21	AAGCCGTTAAAGGACC	+
Lwal	Kwal_56.24388
Lwal	Kwal_YGOB_Anc_7.299	2.0	145	TTTCCAGGGCAAGTAA	+
Lwal	Kwal_YGOB_Anc_7.306
Scer	YBL092W	7.39	27	TTTCCTGATCTGACAA	-
Scer	YBL087C	0.31	347	TTCCCGCTAATAGTAA	+
Scer	YBL072C	4.48	120	TTAACTAAAAGGGATG	+
Scer	YBL027W	3.53	494	TATCTACATCGGGATA	+
Scer	YBR031W	-0.21	80	TTTTTCAATCTGAAAA	+
Scer	YBR048W	4.92	219	ATGCCGAGTGTGGAAT	-
Scer	YBR084C-A	4.64	616	TTCTCTGAGGGGGAAA	+
Scer	YBR181C	4.16	617	ATGCCTGATGGGAGAA	+
Scer	YBR189W	4.2	214	TTTGCGAATATGAAAA	-
Scer	YBR191W
Scer	YCR031C	1.55	224	CTGCCGCAAGCAGACA	-
Scer	YDL191W	5.03	483	TTTCTCAATCTGGGGA	+
Scer	YDL184C	3.22	228	CTTTCGGGTAGGGTAA	-
Scer	YDL136W	-0.5	514	AGAACCAAATAGGACT	+
Scer	YDL133C-A	6.59	67	TTGCTGAGAAGGGAAA	-
Scer	YDL083C	4.37	332	TTTCCTAGATCGCATA	-
Scer	YDL082W	4.37	303	TTTCCTAGATCGCATA	+
Scer	YDL075W	2.87	205	GGCCCAGAAGGGGAGA	-
Scer	YDL061C	2.33	193	AGTCCTAAGTAGGCCT	+
Scer	YDR012W	6.3	140	CTTCCTAAATAGAATA	-
Scer	YDR025W	-100.0	0
Scer	YDR064W	4.56	220	TGTACAGAAGTGGAAA	-
Scer	YDR418W
Scer	YDR447C	3.62	123	TTTCCCAATCGTGTTG	+
Scer	YDR450W	2.59	845	TGCCCGGGAGAGCAAA	+
Scer	YDR471W	2.02	446	TAAACTGACGTGGAAA	-
Scer	YDR500C	5.3	374	TTCCCGCAAGTGGCAG	-
Scer	YEL054C
Scer	YER056C-A	0.57	338	CGGCCTAAAGGGAACC	-
Scer	YER074W	1.26	382	GTCCCGATATTGGCAT	-
Scer	YER102W	3.46	365	CAGCCCAAGTGGGCAG	+
Scer	YER117W	4.71	162	TTTCCTAAAATACAAA	+
Scer	YER131W	5.43	13	TTCCCGGAATGGAGAA	+
Scer	YFL034C-A	4.19	144	TTTCCGAGTTTGAATA	-
Scer	YFR031C-A	1.42	31	AGGCCCAACGGTGAAA	-
Scer	YFR032C-A	-1.08	132	CTTCGAACAAGGGTAT	-
Scer	YGL189C	2.03	131	GTGGCAAAAAGGGAAG	-
Scer	YGL147C	1.77	244	ATCCCAATATTGGCAT	+
Scer	YGL135W	7.99	418	TTACCTCATAAGGCCA	+
Scer	YGL123W	2.03	491	TTTCTAAATATGGTTG	+
Scer	YGL103W	4.61	670	TTCCCAGATAGGTTCA	+
Scer	YGL076C
Scer	YGL031C	4.21	505	TTGCTTAACTTGGCAA	-
Scer	YGL030W	4.21	339	TTGCTTAACTTGGCAA	+
Scer	YGR027C	4.62	773	CTACCTTAATGGGATG	+
Scer	YGR034W	4.78	377	TTGACCAATAGGAAAA	+
Scer	YGR085C	3.45	312	TAGGCTACACAGGAAA	-
Scer	YGR118W	2.04	295	CTCCCGAGAAAGGCCC	+
Scer	YGR148C	8.08	400	TTCCCTCAACGGGAAC	-
Scer	YGR214W	8.73	438	CATCCAAAAGCGGAAA	-
Scer	YHL033C	1.55431223448e-15	217	CAAACAAATTGGAAAA	+
Scer	YHL015W	6.91	180	CTCCCGATAAAGGGAA	+
Scer	YHL001W	2.18	197	CTTCAGAAAAGGGTAT	+
Scer	YHR010W	2.14	334	ATTCCAGCTAAGGGGA	+
Scer	YHR021C	1.37	384	GGCCCAAGAAAGGTCA	-
Scer	YHR141C	5.14	230	TTTCTTAAAACGGTTA	-
Scer	YHR203C	2.62	420	TCTCCTTGACGGAAAA	-
Scer	YIL148W	6.14	209	TTCACCATAAGGGAAA	-
Scer	YIL133C	5.09	154	AATCCTGCCCGGGAAA	+
Scer	YIL069C	10.15	186	TTCCCGAAAAAGGAAT	-
Scer	YIL052C	3.39	151	TTTTCTACAACGGCAA	-
Scer	YIL018W	6.32	127	TTTCCTCCTAAGGAGA	-
Scer	YJL191W	-0.35	64	TGAACGAATTTGTCAA	-
Scer	YJL190C	0.03	559	ATTCTTAAATTGTAAG	+
Scer	YJL189W	0.03	72	ATTCTTAAATTGTAAG	-
Scer	YJL177W	1.09	354	TATTCCAAACGGAATA	+
Scer	YJL136C	5.03	99	GTCCCTGATGCGGATA	-
Scer	YJR094W-A	2.43	324	CTGCCGAAAACGTACG	-
Scer	YJR123W	5.22	444	TGGCCCAAGGTGGAAG	-
Scer	YJR145C	8.4	24	TTACCGATGCAGGAAA	-
Scer	YKL180W	3.34	481	TTTGCCAGGCGGGAGA	+
Scer	YKL156W	4.82	358	CTTCCAACAAAGCAAA	+
Scer	YKL006W	4.66	551	AACCCGATTATGGAAA	-
Scer	YKR057W	4.68	141	TACACTAAAAAGGTAA	+
Scer	YKR094C	8.51	968	CTTGCTGAACGGGAAA	-
Scer	YLL045C
Scer	YLR029C	2.53	665	TTTCTTAGATTGTAAA	-
Scer	YLR048W	4.25	786	ATACCGAAATAGCACA	+
Scer	YLR061W	5.29	270	AATCCTCAACAGGCCA	+
Scer	YLR075W	3.51	118	TATACTGACAGGGGAA	-
Scer	YLR167W	2.43	189	CATCCATATACGGCTA	-
Scer	YLR185W	1.25	23	TTCACCAGTATGGCAT	-
Scer	YLR264W	-1.14	179	TTTCCTGGAAAACAGA	-
Scer	YLR287C-A	-0.27	303	TTTTTGTATGGGGATA	-
Scer	YLR325C	1.92	381	CTTCCCAGAAAAGACG	+
Scer	YLR333C	3.29	431	AAGCCAAATCTGGGAT	+
Scer	YLR344W	5.59	54	TTTCCGAGTCAGTGCA	+
Scer	YLR367W	0.33	368	TAAACTGAACCGTAAA	-
Scer	YLR388W	2.26	46	TAACCCAATAATGATA	+
Scer	YLR406C	0.17	12	CAGCCAGATGCGACAA	+
Scer	YLR441C	1.97	132	GGTCCACAACAGAAAA	-
Scer	YLR448W	4.9	78	ATACCTTAAAGGGTTA	+
Scer	YML073C	8.34	371	CCTCCCAGACGGGAAA	-
Scer	YML063W	6.95	570	TTTCCTCAAAGGCGAA	-
Scer	YML026C	6.52	466	TATCCTAACTGGAAAA	+
Scer	YML024W	7.97	245	TTCCCAAACGGGGCCA	-
Scer	YMR121C	3.98	41	TATCCAAAACAGGCTC	+
Scer	YMR142C
Scer	YMR143W	4.78	184	CTTCCCAATGGAGGAT	+
Scer	YMR194W
Scer	YMR230W	5.51	477	TTACCTAAATGGTCAT	-
Scer	YMR242C	0.97	54	TTTCCTTAAAAGACTT	-
Scer	YNL302C	0.41	384	CGTCCTGCTGGGCTCA	-
Scer	YNL301C	7.59	113	CTTCCGAATAAGGCAC	-
Scer	YNL178W	3.63	35	ATTCTTCGAGGGGAAA	+
Scer	YNL162W	5.2	479	TGTCCGCAAGAGAAAA	-
Scer	YNL096C	2.36	486	TACGCGGAGGGGGAAA	+
Scer	YNL069C	4.04	587	TTTCCAGAATTCGAAA	-
Scer	YNL067W	-0.17	76	TTTCAGAGAGAGAAAA	-
Scer	YOL127W	4.88	584	TCTCCGTAATGGGAGA	-
Scer	YOL121C	1.94	421	TATCTCAATAGGGCTT	-
Scer	YOL120C	2.7	246	ATTCTGAATTAGAAAA	-
Scer	YOL040C	3.51	500	CTTCCCAGCAAGGAGT	-
Scer	YOR063W	3.41	737	TAACCTAAAAAAGAAT	-
Scer	YOR096W	0.74	410	CACGCACAATAGGAAA	-
Scer	YOR167C	2.21	66	ATGCTTAAAAGGGATT	-
Scer	YOR182C	-1.15	34	ATTCTGAATTAGCACT	+
Scer	YOR234C	-0.25	157	CTTCCGGCCAGTGCAA	+
Scer	YOR293W	4.39	216	TTTCCAGAGAAGTACA	+
Scer	YOR312C	5.32	363	TTACCTGAAAGAGATA	-
Scer	YOR369C	9.38	36	TTTCCTGAAGGGAAAA	-
Scer	YPL249C-A
Scer	YPL220W	3.15	255	ATGCCTTGAGAGGAAG	+
Scer	YPL198W	3.61	79	TTTCCTCGAAAGGCTT	+
Scer	YPL143W	5.35	481	TTTGCCAAACGGGAGG	-
Scer	YPL131W	1.81	198	TTTTCTAGACAGCTAA	+
Scer	YPL090C	4.51	112	TAACCCAAACAAGGAA	+
Scer	YPL081W	2.91	405	CATGCAAAATAGGGAA	+
Scer	YPL079W	2.53	12	TTAGCAAATATGGTAG	+
Scer	YPR043W	1.97	340	TTAACAAAAGTGAAAA	-
Scer	YPR102C	2.74	408	TTCCCTGCAAAGTGAA	-
Scer	YPR132W	2.22	437	TTCCAGAAGCAGGTAA	+
Smik	Smik_2.27	5.71	654	TCACCAAACAGGGACA	+
Smik	Smik_2.33	0.61	160	TTTACTAAAATGAAAC	-
Smik	Smik_2.45	2.91	798	CATCTTAAAAGGGGAG	-
Smik	Smik_2.89	5.37	909	TTTTCGAACCAGGATA	-
Smik	Smik_2.149	-2.4	259	AGTCCTATAAGAACAA	+
Smik	Smik_2.172	1.92	269	ATTCCCACTAAGGCCC	+
Smik	Smik_2.222	4.69	296	CCTCCCGGAAGGGACA	-
Smik	Smik_2.321	6.54	28	TCCCCTATAAAGGAAA	-
Smik	Smik_2.329	3.91	443	TTTCTCAAGGCGGATA	+
Smik	Smik_2.330	9.29	90	CTTCCATAAGAGGAAA	-
Smik	Smik_3.134	4.19	880	TCACCTCAAGAGGAAT	-
Smik	Smik_4.49	0.97	647	CTTCGTGAACTGGCAG	+
Smik	Smik_4.100	7.7	344	TTACCTAAAGTGAAAA	-
Smik	Smik_4.153	6.87	229	ATTCCAGAGAGGGCAA	-
Smik	Smik_4.154	6.87	756	ATTCCAGAGAGGGCAA	+
Smik	Smik_4.161	5.11	199	GGGCCCAAAGGGGAGA	-
Smik	Smik_4.173	2.86	228	CGACCGAAATGGAAAT	-
Smik	Smik_4.245	4.82	74	TGTCCTAAGATAGAAA	-
Smik	Smik_4.259	3.67	461	CTCCCGGACCTGGTGA	+
Smik	Smik_4.302	3.6	302	CTTCCTATCAGTGAAA	+
Smik	Smik_4.688	1.17	296	TCTACCAATATGGTAT	+
Smik	Smik_4.724	1.86	267	TTTCCAATAATGCCTA	-
Smik	Smik_4.727	6.23	782	TTGCCCAAACGGTGTA	-
Smik	Smik_4.749	1.76	82	TTATCAAGAAAGGAAG	-
Smik	Smik_4.777	6.61	694	TGTACCAAATGGGACA	+
Smik	Smik_5.33	4.14	545	TCTCCTAATATTGAAA	+
Smik	Smik_5.186	3.86	222	GTCCCAAATGTGGTAT	+
Smik	Smik_5.209	0.98	682	ATTCCTTATCTTGAAT	-
Smik	Smik_5.248	7.28	477	TGCCCCAAACAGGGAG	+
Smik	Smik_5.262	3.85	52	CTGCCTAACCAAGATA	-
Smik	Smik_5.277	6.26	9	GTTCCCGGAATGGAAA	+
Smik	Smik_6.44	1.69	210	CTACCACGATAGGACT	+
Smik	Smik_6.102	2.14	513	GTTCCGAGAAAAGCAA	+
Smik	Smik_6.112	6.02	382	TTGCTCCATCGGGCAA	-
Smik	Smik_6.167	3.82	643	AAGACTAAACTGGAAA	-
Smik	Smik_6.206	2.31	143	TTCACGAACAAGGTAT	-
Smik	Smik_6.252	6.68	563	TTACCCAAAAATGAAA	-
Smik	Smik_6.330	3.58	285	TTTCCGCGATCGAAAA	-
Smik	Smik_6.340	4.39	29	CTTCCAAAAGGGAGTA	+
Smik	Smik_6.403	2.2	352	CTTTCAAATATGTAAA	+
Smik	Smik_6.425	0.4	47	TTAACTAATAACGACA	+
Smik	Smik_6.454	3.56	266	ATTCCCAACGGAGAAG	+
Smik	Smik_7.84	3.89	213	CTCCCCCCTCAGGAGA	+
Smik	Smik_7.125	3.22	95	CTTACAAAAAAGAAAA	-
Smik	Smik_7.137	-0.48	348	ATGCCCATAAAGCTAG	+
Smik	Smik_7.149	6.84	706	TTACCTACAGAGGAGA	-
Smik	Smik_7.171	6.86	58	ATTCCAACATTGGAAA	+
Smik	Smik_7.207	4.84	457	CTGCCGATTCTGGCAT	+
Smik	Smik_7.255
Smik	Smik_7.257	4.36	520	GTCTCTAATGAGGAAA	-
Smik	Smik_7.347	1.69	355	TTTGCTGCTGGGCAAA	-
Smik	Smik_7.349	-0.93	216	CTAACTTAAATGAAAA	+
Smik	Smik_8.8	0.06	261	TTGCTTATAAAGCTAA	+
Smik	Smik_8.27	4.75	92	CTACCTGATAAGATAA	+
Smik	Smik_8.48	3.02	62	CGACCGGATCAGAACA	-
Smik	Smik_8.67	0.97	184	TTTACTTACAAGAAAA	-
Smik	Smik_8.88	8.75	487	CTCCCAATACAGGAAA	+
Smik	Smik_8.222	4.52	228	TTTCTCAAAACGGTAT	-
Smik	Smik_8.293	3.9	729	CAACCTAATTCGAAAA	-
Smik	Smik_9.21	3.0	834	TTTCCTCAAATTGATA	-
Smik	Smik_9.36	1.46	165	CTGCCTGGACGGACTA	+
Smik	Smik_9.118	10.15	195	TTCCCGAAAAAGGAAT	-
Smik	Smik_9.138	4.48	454	CTTCCCAGAAGGAAAT	-
Smik	Smik_9.172	4.32	440	TTACCTGAGGGGGGCT	-
Smik	Smik_10.42	4.75	729	TTTCCGATTATTGAAA	-
Smik	Smik_10.43	1.95	403	AAGCCAAAAAAGTACA	-
Smik	Smik_10.44	1.95	239	AAGCCAAAAAAGTACA	+
Smik	Smik_10.54	3.69	218	TTGCCTAAAACGTCGA	-
Smik	Smik_10.96	2.4	499	TAAGCCAAGATGGAAA	+
Smik	Smik_10.382	6.93	826	TTACCAAATCATGAAA	+
Smik	Smik_10.416	6.82	419	TTGCCCAAAGCAGAAA	-
Smik	Smik_10.439	-0.03	84	TTACCGGAACTAGCTG	-
Smik	Smik_11.50	5.51	494	TCTCCTAATTGGAACA	-
Smik	Smik_11.79	-1.7	280	TTTTCAAAATTTGAAG	-
Smik	Smik_11.250	3.35	397	AGTCATAAATGGGAAA	+
Smik	Smik_11.319	4.89	30	ATTCCAAAAATGTACA	-
Smik	Smik_11.357	5.48	990	TACACAAAATGGGAAA	-
Smik	Smik_12.13	4.31	543	TTACCGGATATAGTAA	-
Smik	Smik_12.92	2.19	263	ATTCCTAGAAGAGTTA	-
Smik	Smik_12.110	3.79	461	ATTCAAAAAAAGGAAA	-
Smik	Smik_12.123	2.13	224	TTTCTTGAAGAAGACA	+
Smik	Smik_12.135	2.88	306	ATGCTGACTAAGGAAA	+
Smik	Smik_12.229	2.96	303	CAGCTTAGTAAGGAAA	-
Smik	Smik_12.245	0.97	357	CTGCCGAGCCGGTCAG	-
Smik	Smik_12.339	2.4	88	TTTCCTTAATGGCAGT	+
Smik	Smik_12.365	1.39	151	GAGCCGAAAAGAGCAA	-
Smik	Smik_12.409	7.08	192	ATTCCGGAAGGGGACG	-
Smik	Smik_12.419	2.68	90	GTACCTCAAGAGAAAA	-
Smik	Smik_12.433	7.75	506	TTACCTAGTCGAGAAA	+
Smik	Smik_12.454	6.68	929	TTGCCAGAAAAGTAAA	-
Smik	Smik_12.475	3.17	106	ATGCCCAAAAGGTAAC	-
Smik	Smik_12.492	5.07	168	AATGCTAAAAAGGAAA	+
Smik	Smik_12.538	2.83	283	ATACCCAAAATGAATA	+
Smik	Smik_12.545	4.9	78	ATACCTTAAAGGGTTA	+
Smik	Smik_13.67	3.63	368	CTTCCAAACAAGAAAG	-
Smik	Smik_13.81	6.49	560	TTTCCTTAAAGGCGAA	-
Smik	Smik_13.125	1.6	102	CATACTAAAAAAGAAA	+
Smik	Smik_13.127	6.43	278	TGTCCTAGAAAGGACG	-
Smik	Smik_13.316	8.74	62	TTTCCAAAACAGGCCT	-
Smik	Smik_13.340	6.64	607	CTTCCCAATGGGGGGT	-
Smik	Smik_13.341	6.64	112	CTTCCCAATGGGGGGT	+
Smik	Smik_13.399	0.17	45	TTACCAAAAATGTCGT	+
Smik	Smik_13.438	5.85	578	TTTCCGCAAGAGCTAA	+
Smik	Smik_13.454	6.68	695	TTTCCAAATGAGAAAT	+
Smik	Smik_14.29	3.06	68	TGTACCAGGCTGGAAA	+
Smik	Smik_14.30
Smik	Smik_14.152	5.07	316	TTACCTATAATGGCGA	+
Smik	Smik_14.166	6.9	687	TTTCCTCGAAGGGCTA	+
Smik	Smik_14.231	2.57	392	TTTTCTAACCGGGCTT	-
Smik	Smik_14.257	2.82	26	ATACCAAAACTGAATA	+
Smik	Smik_14.260	2.46	91	AATCCTAAAGTGTAAT	+
Smik	Smik_15.26	4.19	439	TTGCTAAATACGGAAG	-
Smik	Smik_15.32	2.85	92	GTTCCAAAATTTGAAA	-
Smik	Smik_15.33	5.3	14	TATTCTAAAAAGGACA	+
Smik	Smik_15.127	0.75	114	TTGCAAGAAGTGGTAA	+
Smik	Smik_15.243	2.29	792	CTTCCCGAAAAAAAAA	-
Smik	Smik_15.276	7.09	214	CGGCCGAAAGTGGCAA	+
Smik	Smik_15.347	2.79	269	TTTCAAAGCCAGGAAA	+
Smik	Smik_15.367	1.03	60	ATACTTTGAAAGGAAA	-
Smik	Smik_15.418	1.02	230	CTACCGTAAGCGGTTG	+
Smik	Smik_15.474	5.31	129	TTACCTAGTGTAGAAA	-
Smik	Smik_15.493
Smik	Smik_15.551	5.99	33	TTTCCTAAAGGAAAAA	-
Smik	Smik_16.92	9.69	24	TTCCCGAAAAAGGTCA	+
Smik	Smik_16.147	0.88	289	GGTCCAACAAAGGGTA	-
Smik	Smik_16.156	5.41	667	TTTCCAAAAAGAGGTA	-
Smik	Smik_16.157	0.83	413	AAACTAAAATGGGATA	+
Smik	Smik_16.287	4.22	390	TTACCGAATGAGGCGC	-
Smik	Smik_16.342	2.51	242	TACACCAAAAGGGCAT	+
Smik	Smik_16.378	2.75	324	CTTCCAAAGCAGTACT	-
Skud	Skud_2.15	5.71	660	TCACCAAACAGGGACA	+
Skud	Skud_2.21	0.86	349	TTAACGGAACTGGCAC	-
Skud	Skud_2.34	0.43	545	TGTCCTGGTGTGTTTA	-
Skud	Skud_2.77	4.41	842	TATCCGAGATGGGCCT	-
Skud	Skud_2.144	-0.51	184	TTTCCTCAATACTACA	+
Skud	Skud_2.164	4.08	59	TTTCCAAATCAGTATC	-
Skud	Skud_2.210	4.27	285	CTCCCAGAACGGGGTG	+
Skud	Skud_2.307	4.16	582	ATGCCTGATGGGAGAA	+
Skud	Skud_2.315	2.03	89	AGGCCTGATAAGTGAA	+
Skud	Skud_2.316	4.8	220	TTTCCAGAATGGAGCA	-
Skud	Skud_3.109	6.6	878	CTGCCTAGTAGGGAAC	-
Skud	Skud_4.67	0.3	847	TTCACAAAAATGGCTG	-
Skud	Skud_4.118	1.66	438	CTTACGAGATAGGCAT	+
Skud	Skud_4.172	4.13	262	TTTTCACAAAAGGTAA	-
Skud	Skud_4.173	4.13	372	TTTTCACAAAAGGTAA	+
Skud	Skud_4.181	7.28	192	GGCCCAAAAGGGGAAA	-
Skud	Skud_4.193	2.52	271	CCGCCAAAACGGAACA	-
Skud	Skud_4.263	5.95	736	ATTCTTAAACAGGAAG	-
Skud	Skud_4.277	7.47	210	TTACCAAATAAAGAAA	+
Skud	Skud_4.319	4.17	56	TTTCCTAAAGAGTTTT	+
Skud	Skud_4.691	0.02	311	TAAACGCAAAGGGCAG	-
Skud	Skud_4.723	2.12	377	TTTGCCGGAGGGGAAC	+
Skud	Skud_4.726	2.57	615	AAGCCTGATAAAGAAA	-
Skud	Skud_4.746	2.9	365	TTCCGTAGTTGGGGAA	+
Skud	Skud_4.774	3.8	169	CTGCCTCACACGGAGA	-
Skud	Skud_5.35	5.74	548	TCTCCTAATAGTGAAA	+
Skud	Skud_5.170	5.25	524	AATACTAAAGAGGAAA	+
Skud	Skud_5.191	1.16	436	TGGCCGTGAAAGAAAA	-
Skud	Skud_5.227	7.1	404	CTCCCGAAACGGGGCT	-
Skud	Skud_5.247	3.09	974	TTACCGCATCGGTATT	+
Skud	Skud_5.262	4.23	299	TATCCAGGCCGGGAGA	-
Skud	Skud_6.36	1.8	283	TTCCCAAGACTGTTTA	+
Skud	Skud_6.120	1.29	319	CTACCTTAGAAGGAGT	+
Skud	Skud_6.122	3.7	308	CTGACGGAAAAGGGAA	+
Skud	Skud_7.84	4.7	451	ATTCCTATTGGGCACA	+
Skud	Skud_7.124
Skud	Skud_7.137	2.8	86	CCGCCAATGAGGGAAA	-
Skud	Skud_7.149	4.85	604	AATTCAAAACGGGAAA	-
Skud	Skud_7.172	8.07	213	TCTCCAAAAGAGGACA	-
Skud	Skud_7.206	4.84	80	CTGCCGATTCTGGCAT	+
Skud	Skud_7.255	-0.1	14	TGTCCCTATATGATGA	+
Skud	Skud_7.257	2.15	91	TAACCACGCCGGGAAT	+
Skud	Skud_7.315	7.46	360	CTTCCTATGGTGGAAA	+
Skud	Skud_7.329	4.34	303	TTACCTACTTAGTACA	+
Skud	Skud_7.381	3.57	547	TTCCCTAGTAATGCAA	+
Skud	Skud_7.421	2.36	450	TTTGTCAAAATGGACA	-
Skud	Skud_7.471	3.66	394	TTTCCTGCAGAGAGAA	+
Skud	Skud_7.550	5.86	652	CGGCCCGAAGGGGAGA	+
Skud	Skud_8.11	1.06	178	TTTTCTCAAGCGAAAA	+
Skud	Skud_8.30	3.55	642	ATTCCATAGATGGGAA	-
Skud	Skud_8.44	2.05	209	TCTCCGGTAAAGGGTA	+
Skud	Skud_8.59	2.23	26	TTCACTAAAAAAGCAA	-
Skud	Skud_8.75	1.49	163	TTTCTGCATCCGTTAA	-
Skud	Skud_8.203	4.75	233	TTTCTCAAAACGGTTA	-
Skud	Skud_8.270	6.7	151	ATGCCGGGACGGGTAA	-
Skud	Skud_9.20	5.86	372	CTGCCTAGAGGGAAAA	-
Skud	Skud_9.34	2.38	385	ATTACTAAATGGCTAA	-
Skud	Skud_9.103	4.68	638	TACTCTAATGGGGTAA	-
Skud	Skud_9.117	5.01	231	TATCCCATACTGGACG	-
Skud	Skud_9.151	6.57	349	TTTCCTTAATGGGACC	-
Skud	Skud_10.27	1.74	140	TTTCCAAATGAGTTTC	+
Skud	Skud_10.28	6.31	136	TATCCCAATCGAGAAG	-
Skud	Skud_10.29	6.31	510	TATCCCAATCGAGAAG	+
Skud	Skud_10.39	2.4	106	CGTCCCTTACGGAAAA	+
Skud	Skud_10.78	2.71	229	TAAACCAAGATGGAAA	+
Skud	Skud_10.316	4.82	687	TTACTGACAAAGGAAA	+
Skud	Skud_10.347	6.43	233	CTTCCGAATAAGCAAG	+
Skud	Skud_10.370	-100.0	0
Skud	Skud_11.46	6.85	42	CTTTCGAATATGGAAA	+
Skud	Skud_11.72	5.5	40	CTTCCTAAATATGTAA	+
Skud	Skud_11.225	5.63	730	CTCCCCGCTCGGGAGA	+
Skud	Skud_11.293	5.34	125	TTTCCATAAAGTGAAA	+
Skud	Skud_11.333	3.49	159	ATGTCAAAAATGGAAA	+
Skud	Skud_12.24	4.58	619	ATCACCAGTAGGGAAA	-
Skud	Skud_12.97	1.89	630	ATACCATAAGAAGAAA	-
Skud	Skud_12.114	4.25	800	ATACCGAAATAGCACA	+
Skud	Skud_12.127	4.21	423	CTTCGTAATCGGGTAT	-
Skud	Skud_12.140	4.36	289	TGACCAGAAAAGCAAA	-
Skud	Skud_12.234	4.94	306	TTTCCAAATTGAGCGA	+
Skud	Skud_12.250	8.64	349	TTTCCAAAAATGGGTA	-
Skud	Skud_12.344	2.22	173	TTTCGAGAACGGGTGA	-
Skud	Skud_12.369	3.86	44	TGATCTAAATAGGCAA	-
Skud	Skud_12.408	2.98	191	AATCCGGAAGTGGAAC	-
Skud	Skud_12.418	5.75	886	TTTCCCAATCAGTCCG	+
Skud	Skud_12.430	4.22	32	CCTCCTAAAGGGACAA	+
Skud	Skud_12.452	3.16	624	TTCTCCAAAAAGGAAC	-
Skud	Skud_12.473	4.46	9	CTTTCAAAAATGGACA	+
Skud	Skud_12.490	2.83	480	TCGCCCGACCGGAAAA	-
Skud	Skud_12.534	1.33	327	ATACCCAAAATGATTA	+
Skud	Skud_12.541	3.29	764	AGACCTAAACTGGAGG	-
Skud	Skud_13.69	6.93	374	CTTCCAGACAGGGAGA	-
Skud	Skud_13.81	5.41	122	GAACCCAGAAGGGAAA	-
Skud	Skud_13.125	4.03	417	ATCCCGCCTGTGGAAA	-
Skud	Skud_13.127	4.88	297	TGTCCACAACGGGGCG	+
Skud	Skud_13.281	12.3	269	TTGCCTAATGCGGAAA	-
Skud	Skud_13.302	6.53	889	CTTCCCAATGGGGGCC	-
Skud	Skud_13.303	5.29	704	TTTCCTAATCAATACA	+
Skud	Skud_13.361	-0.48	207	ACTCCGAAAAAGAACT	-
Skud	Skud_13.399	4.21	838	TTTCCTAAAGTGTAGG	+
Skud	Skud_13.413	8.46	844	TTTCCAAAAATGGGAG	+
Skud	Skud_14.36	7.27	440	TTACCGCAAAAGGAGA	-
Skud	Skud_14.37	5.88	84	GTTCTTCATCGGGAAA	+
Skud	Skud_14.156	8.93	342	TTCCCTGTACGGGCAA	+
Skud	Skud_14.171	3.23	47	TTACCGGGGAGGGGAG	+
Skud	Skud_14.235	7.23	152	TTTCCGAAAAAGAAAG	-
Skud	Skud_14.261	3.07	85	ATACCTTAGCTGGAAT	-
Skud	Skud_14.265	6.62	461	TTTTCAGAAAAGGAAA	+
Skud	Skud_15.26	5.2	400	TTGCTGTATCGGGGAA	-
Skud	Skud_15.32	2.04	341	CTCTCTAGCCCGGAAA	-
Skud	Skud_15.33	3.36	29	TAAGCTAAAAAGGAAG	-
Skud	Skud_15.117	3.3	359	TTCCCGGGACTGTACA	-
Skud	Skud_15.230	2.13	944	TTTCCTAGTTTGAATT	+
Skud	Skud_15.261	8.54	666	CTGCCTAACAGGGAAG	+
Skud	Skud_15.331	3.0	255	TTTCCTGGCCTTGAAA	-
Skud	Skud_15.349
Skud	Skud_15.400	4.63	68	TTTCCTATAGAAGATA	-
Skud	Skud_15.459	4.47	101	TAGCCTATCGGGGAAT	-
Skud	Skud_15.480
Skud	Skud_15.536	3.96	348	TTTCTAAAAGAAGAAA	-
Skud	Skud_16.29	4.36	214	CAACCAAAATGGAAAA	-
Skud	Skud_16.58	0.51	106	CTGCTTTCAAGGGTAA	+
Skud	Skud_16.81	4.77	323	TTGCCAAATATGAATA	-
Skud	Skud_16.139	2.5	502	CCACCTCATCGAGAAA	+
Skud	Skud_16.149	1.98	394	CACCCTAGTAAGGTCT	-
Skud	Skud_16.193	1.8	522	CTTCCCGGCAAGCACA	+
Skud	Skud_16.202	4.24	657	TTTCCGAAAAGCGTTA	-
Skud	Skud_16.203	3.23	187	TGCCCGTATATGTAAA	-
Skud	Skud_16.331	-0.63	706	CCTCTAGAGCAGGTAA	-
Skud	Skud_16.387	-1.04	207	TGTCTCAAAAAGAGAG	-
Skud	Skud_16.422	-100.0	0
Suva	Suva_2.24	6.18	600	CCACCAAAAAGGGACA	+
Suva	Suva_2.30	0.86	343	TTAACGGAACTGGCAC	-
Suva	Suva_2.46	3.58	653	ATACCTGAAGTGGATT	+
Suva	Suva_2.93	5.74	619	GTTCCCAAATGGTCAA	+
Suva	Suva_2.160	1.98	177	TTGCCCAATCATCCAA	+
Suva	Suva_2.175	5.9	492	TTCCCTGCAGAGGAAG	-
Suva	Suva_2.223	-2.37	353	TAAACCAATCAACAAA	+
Suva	Suva_2.593	3.47	386	CTGCCTAGACAGGCGG	+
Suva	Suva_2.622	0.11	417	TACCCTTAACAGAACT	-
Suva	Suva_2.625	5.44	845	TTTCCCGACCGAGATA	-
Suva	Suva_2.646	4.15	450	TTTCCAAGTCAGCTTA	+
Suva	Suva_2.677	2.48	70	GTAACAAAAAAGGACA	+
Suva	Suva_3.64	4.89	254	TACCCGAAACGCGAAA	-
Suva	Suva_4.57	2.1	39	TAAACTAAATGGAAAA	+
Suva	Suva_4.108	6.49	28	GGTCCGCATGAGGAAA	-
Suva	Suva_4.164	2.68	161	ATTTCTGATCGGAAAA	+
Suva	Suva_4.165	2.68	476	ATTTCTGATCGGAAAA	-
Suva	Suva_4.173	5.53	390	CTGCCCAGTACGGAGA	-
Suva	Suva_4.188	5.01	212	TATCCGAAGGAGAAAA	-
Suva	Suva_4.264	5.42	184	TTGCCCAAAAAGAAGA	+
Suva	Suva_4.281	0.6	329	CTGTCAAGCCAGGCAA	-
Suva	Suva_4.329	4.99	227	TAGCCAGAACCGGAGA	-
Suva	Suva_4.432	3.47	430	TTCCCGGGAGCGCAAA	-
Suva	Suva_4.442	1.06	630	CGTCCAAACGAGAAGA	-
Suva	Suva_4.443	4.17	430	GTTTCGAAAACGGAAA	-
Suva	Suva_5.15	2.54	486	CTTCCAACAAAGGGTG	-
Suva	Suva_5.164	3.71	273	TTCACTAAACCGAAAA	-
Suva	Suva_5.186	4.45	338	TTTCCTGACTGGATCA	-
Suva	Suva_5.221	5.94	280	CTTCCAGCCAAGGAAA	+
Suva	Suva_5.238	5.91	286	TTTCCAATGGAGGAAT	+
Suva	Suva_5.252	3.07	142	CTCCTGCATAGGGATA	+
Suva	Suva_6.23	5.49	431	GTTCCAAGAATGGCAA	+
Suva	Suva_6.105	1.88	329	TTCGCCGGAAGGGCCA	-
Suva	Suva_6.107	-0.07	28	CTTCCAATGGAGGGGT	-
Suva	Suva_6.216	2.71	494	TAAACCAAGATGGAAA	+
Suva	Suva_6.258	4.39	319	CTGCCCAGAGAGGATG	-
Suva	Suva_6.269	7.96	390	TTTCTCCAAAGGGAAA	+
Suva	Suva_6.270	7.96	247	TTTCTCCAAAGGGAAA	-
Suva	Suva_6.271	4.75	748	TTTCCGATTATTGAAA	-
Suva	Suva_7.75	8.1	739	TTTCCTAAAAGAGAAG	+
Suva	Suva_7.117	0.4	210	TCTCCAAAAAAAAAAA	-
Suva	Suva_7.129	4.36	22	CTCCTTTAACGGGCAA	+
Suva	Suva_7.145	2.43	316	TTGGCAAGAAAGGAAG	+
Suva	Suva_7.164	1.89	125	ATACTAACAAAGGAAA	+
Suva	Suva_7.194	4.84	34	CTGCCGATTCTGGCAT	+
Suva	Suva_7.247	4.94	120	CCTCTTGAACGGGAAA	+
Suva	Suva_7.248	4.94	523	CCTCTTGAACGGGAAA	-
Suva	Suva_7.307	3.96	375	TTAGCGAGAAAGGCAA	-
Suva	Suva_7.317	3.02	296	TGCACTAAATGGGCAG	-
Suva	Suva_7.367	3.41	537	CTTGCGAAAGAGAAAA	-
Suva	Suva_7.401	1.43	452	TTTCCTAAATTTAACA	-
Suva	Suva_7.439	1.2	434	ATGCCAAACCGCGCAA	-
Suva	Suva_7.508	5.86	400	ATACCCGAAATGGATA	-
Suva	Suva_8.18	1.36	166	TTTTCAAAACTGGGTG	-
Suva	Suva_8.37	9.38	964	GTTCCAAAAAGGGCAA	+
Suva	Suva_8.52	-0.02	45	ATACCTGAGCAGGTTC	+
Suva	Suva_8.66	1.93	514	CTGCCTGGAATGGTCG	-
Suva	Suva_8.113	4.12	880	TTTCCAAATATATAAA	+
Suva	Suva_8.149	8.27	178	TAGCCCAATGTGGTAA	+
Suva	Suva_8.222	2.78	253	ATTCAAAACCAGGAAA	+
Suva	Suva_8.239	1.11	410	TAACCTTAAAAGAATA	+
Suva	Suva_8.285	4.25	712	CTGCCTAGAGGTGAAA	-
Suva	Suva_8.342	10.86	132	CTTCCCCATAAGGAAA	+
Suva	Suva_8.363	1.58	403	CTAACTCGAGTGGAAA	-
Suva	Suva_8.425	2.7	37	TTTCCATATGGATAAA	-
Suva	Suva_9.40	4.17	422	CTCCCGCCTGAGGGAA	+
Suva	Suva_9.56	3.59	212	TTCCCAGCTCGGGTCT	-
Suva	Suva_9.132	3.08	232	TTTTCAAAAGAGGATT	-
Suva	Suva_9.146
Suva	Suva_9.182	9.02	425	CTGCCTGGAAGGGAAA	-
Suva	Suva_10.25	6.5	971	TTTCCAAGTAGGTGAA	+
Suva	Suva_10.110	7.83	158	ATTCCTAGAAGGGTCA	-
Suva	Suva_10.132	3.68	76	TGGCCAGATATGAAAA	+
Suva	Suva_10.145	4.71	273	TTACCTACATTGGTAT	+
Suva	Suva_10.159	7.47	458	CTTCCAACACTGGCAA	-
Suva	Suva_10.266	2.82	881	CTTCTTAATCTTGAAA	-
Suva	Suva_10.281	4.19	659	TCTCCTAAAATGCCAA	-
Suva	Suva_10.362	2.18	97	AATCTTCAGCGGGAAA	-
Suva	Suva_10.383	2.72	164	TTTCCGCATAAAAAAA	-
Suva	Suva_10.420	8.12	380	TTTCCAGCACAGGTAA	+
Suva	Suva_10.430	2.35	794	CGTCCAGAACAGGGGT	+
Suva	Suva_10.445	5.77	567	TTTGCTCATCGGGGCA	+
Suva	Suva_10.483	0.92	669	AAATCAAATGCGGAAA	-
Suva	Suva_10.505	5.33	559	CGACCGAAACTGGTAG	+
Suva	Suva_10.522	5.37	489	TATCCACGCGGGGAAA	-
Suva	Suva_10.559	3.9	158	CACCCAAGGCGGGACA	+
Suva	Suva_10.566	8.45	952	TTTCTTGAACTGGAAA	+
Suva	Suva_11.44	3.74	603	CTTACTGTAATGGAAA	+
Suva	Suva_11.70	-0.24	280	TTTTCAAAACCGGTTC	+
Suva	Suva_11.223	4.4	722	CTTCCCGCCCAGGAGA	+
Suva	Suva_11.291	-1.63	171	AACCCGTGAAAGGTGA	+
Suva	Suva_11.330	2.42	361	TTACCAAAGGAGCTCA	+
Suva	Suva_12.182	5.05	554	TTTCCCAATGTGAACT	-
Suva	Suva_12.214	5.57	217	TTTACAAAACGAGAAA	+
Suva	Suva_12.238	1.2	120	TTCCCCAAACAAACCA	+
Suva	Suva_13.82	3.87	531	TCGGCTAATATGGAAA	-
Suva	Suva_13.94	5.41	128	GAACCCAGAAGGGAAA	-
Suva	Suva_13.133	3.16	174	GTGCCAAACATGGAGA	-
Suva	Suva_13.135	5.1	252	TTACCGAAACAGATTA	-
Suva	Suva_13.300	14.42	301	TTTCCGAATCGGGCAA	+
Suva	Suva_13.321	1.4	468	TTTTCTGAAAAGTATA	-
Suva	Suva_13.322	1.4	278	TTTTCTGAAAAGTATA	+
Suva	Suva_13.375	2.85	689	CTTCCATGAAAGCAAA	+
Suva	Suva_13.414	3.21	310	TTGACTAATATAGAAA	+
Suva	Suva_13.427	8.21	907	TTTCCTAATGAAGGAA	+
Suva	Suva_14.37	5.86	45	GTACCGAAACGAGAAA	-
Suva	Suva_14.38	7.11	109	CTTCCTAATAGAGAAG	-
Suva	Suva_14.163	4.63	875	ATTCCAAAAGGGCAGA	-
Suva	Suva_14.177	6.38	771	TGCCCTAGAAAGGAAT	+
Suva	Suva_14.244	4.85	214	CTGCCCGAGCTGGAGA	-
Suva	Suva_14.271	5.23	313	TTGCCGAATCAGATAT	+
Suva	Suva_14.274	2.68	619	TTTCTTGCAGCGGCAA	-
Suva	Suva_15.33	3.48	479	CTCCCTCCCACGGAAA	+
Suva	Suva_15.39	3.0	119	TAACCAAAATAAGTAA	-
Suva	Suva_15.40	4.26	233	TTTCCAAAAAAAAAAA	-
Suva	Suva_15.129	0.37	665	TTCCTTACTTTGTAAA	+
Suva	Suva_15.206	3.93	498	GGTCTAAAATGGGAAA	-
Suva	Suva_15.338	9.78	239	TTTCCTAAAACGGTTA	-
Suva	Suva_15.409	2.74	113	TTGCCAAGACAAGCCA	+
Suva	Suva_16.57	1.76	134	CTTTCGAAAATAGAAA	-
Suva	Suva_16.86	2.91	318	AATCCTAAGATGGCAT	-
Suva	Suva_16.109	-100.0	0
Suva	Suva_16.168	3.18	608	CAACCATAGCTGGAAA	-
Suva	Suva_16.179	3.38	316	ATCCCGCATCCGAAAA	+
Suva	Suva_16.222	0.56	120	ATACCTGAAAAATAAA	+
Suva	Suva_16.232	5.0	569	TTTGCATAAAGGGCAA	-
Suva	Suva_16.233	1.1	535	TATCCCATACAGTGGA	-
Suva	Suva_16.428	5.83	332	TCTCCAAATCTGGTAG	-
Suva	Suva_16.458	5.52	242	TTCCCCCAAAAAGAAA	+
Kafr	KAFR0A02030	4.6	803	TTGCCAATGTGGGAGA	-
Kafr	KAFR0A02670	4.47	912	TAACCAAATGGTGAAA	+
Kafr	KAFR0A03200	2.73	352	TGCCCGAGGTTGGATA	-
Kafr	KAFR0A03740	1.87	667	TTGACCAGAAGAGAAA	-
Kafr	KAFR0A04320	3.06	307	GTCCCCAGAAAGGTAG	-
Kafr	KAFR0A04610	2.37	819	TAGTCGGAATGGGACA	-
Kafr	KAFR0A04860	9.99	233	TTTCCGTTACGGGAAA	+
Kafr	KAFR0A05150	0.93	65	ATTCCAAAAAATGGAG	-
Kafr	KAFR0A05330	1.66	277	CTGCCGAACGAGTTAG	+
Kafr	KAFR0A05980	2.4	301	CTGACAAATCTGGACG	-
Kafr	KAFR0A06440	2.14	749	AGTGCTAAATAGGTCA	+
Kafr	KAFR0A06660	10.58	606	CATCCCAATTAGGAAA	-
Kafr	KAFR0A07380	4.1	662	TTACTGAGTCTGGGAA	+
Kafr	KAFR0A07520	4.93	666	ATACCAAAATAGAAAA	+
Kafr	KAFR0A08380	6.53	210	CTTCCTAGTGGGGCCG	-
Kafr	KAFR0A08390	4.69	519	CTCCCCATCATGGTAA	+
Kafr	KAFR0A08420	5.11	198	GTGGCGAAACAGGAAA	-
Kafr	KAFR0B00720	3.68	194	TTTCCGAAAGCAAAAA	+
Kafr	KAFR0B01100	6.69	414	TATCCCAAGCGGAAAA	+
Kafr	KAFR0B01145	2.74	541	TTACCAAAAAAAAAAA	-
Kafr	KAFR0B01330	1.02	373	TTTCCTGCTAGGATCT	-
Kafr	KAFR0B02170	9.0	25	TCGCCCAAAAAGGAAA	-
Kafr	KAFR0B03410	4.4408920985e-16	376	AGTCCAAAAAAAAAAA	-
Kafr	KAFR0B03550	3.89	420	TAGCCGGAACAGCACA	-
Kafr	KAFR0B04130	2.61	926	TATCTTAATATGGCGA	-
Kafr	KAFR0B04710	8.59	286	TTACCGAAAAGAGAAA	+
Kafr	KAFR0B05070	5.05	335	CTCTCTAATGAGGTAA	-
Kafr	KAFR0B05080	5.05	489	CTCTCTAATGAGGTAA	+
Kafr	KAFR0B06960	3.68	731	ATTCCAAAAAATGACA	+
Kafr	KAFR0C00230	5.58	66	TTTCTGTAAACGGAAA	-
Kafr	KAFR0C01660	4.85	889	TTGCCCCAGCGAGAAA	-
Kafr	KAFR0C02230	6.76	479	TGCCCAGAATGGGATA	+
Kafr	KAFR0C02320	1.9	199	AGTCCTCAAAATGAAA	-
Kafr	KAFR0C02710	8.19	177	TTTCCAAATTGGCGAA	-
Kafr	KAFR0C04930	-0.56	37	TTTCTTAGATTGGCCC	+
Kafr	KAFR0C05380	5.94	361	TGCCCAAAAGAGGCAT	+
Kafr	KAFR0C05590	5.63	356	GTACCTAGAAGGGAAT	-
Kafr	KAFR0C05750	4.66	749	CTCCCTCACCTGGAGA	+
Kafr	KAFR0D00600	5.05	593	CGTCCTAGACTGGCAG	+
Kafr	KAFR0D00850	9.03	157	TGTCCAAAAACGGCAA	-
Kafr	KAFR0D00980	11.38	185	TTTCCGGATGAGGTAA	+
Kafr	KAFR0D01280	0.9	405	TTAGCGAAATGGCAGA	-
Kafr	KAFR0D01600	1.92	876	ATTCCCAAATTGTATT	+
Kafr	KAFR0D02080	4.8	816	TGCCCGAAATGGGCTT	+
Kafr	KAFR0D02230	8.03	530	TGACCTAGAGGGGCAA	+
Kafr	KAFR0D02480	3.06	42	TTACCTAATAAATACA	+
Kafr	KAFR0D02820	4.38	279	TAGCCTAATGTGCTAA	-
Kafr	KAFR0D03330	4.54	91	ATTCCAAATAGGAGCA	-
Kafr	KAFR0D04200	14.79	500	TTTCCTAATCTGGAAA	+
Kafr	KAFR0E00790	4.76	109	CTTCCGCAACTGGCAC	+
Kafr	KAFR0E00860	3.97	496	CATTCGAACGGGGAAA	-
Kafr	KAFR0E00870	1.55	211	TTTCCAAATGTGTGGT	-
Kafr	KAFR0E01070	-0.97	190	TTATCCAACAAGTAAG	-
Kafr	KAFR0E01190	6.28	676	CTGCCGAGGAGGGCAA	-
Kafr	KAFR0E01590	5.39	822	TTTCCCAAATGAAAAA	-
Kafr	KAFR0E02050	5.44	371	CATCCGTCTCAGGAAA	+
Kafr	KAFR0E03340	9.36	142	TTTTCGAATTGGGAAA	-
Kafr	KAFR0E04170	-0.01	77	GTCCCTTGGATGGACA	-
Kafr	KAFR0E04470	4.42	435	ATTTCGGATCAGGACA	-
Kafr	KAFR0F00480	2.36	177	CATACGAATGGGAAAA	+
Kafr	KAFR0F01020	5.58	190	TTTCTCAAATGGAAAA	-
Kafr	KAFR0F01610	3.13	146	TAACCTGAAGATGAAA	-
Kafr	KAFR0F01620	3.11	392	TTTCCTAATGAGAGGG	+
Kafr	KAFR0F01710	5.37	267	TTTCCTAAAAAAAAAA	-
Kafr	KAFR0F01970	2.43	682	ATTCCCGCTGGGCACA	-
Kafr	KAFR0F02960	7.54	289	ATTCCGTAGAGGGAAA	-
Kafr	KAFR0F02970	7.54	611	ATTCCGTAGAGGGAAA	+
Kafr	KAFR0F03560	4.99	629	CTTTCTGCTCGGGAAA	+
Kafr	KAFR0F03570	4.99	364	CTTTCTGCTCGGGAAA	-
Kafr	KAFR0F03740	6.32	616	TGGCCCAATATGGTAG	+
Kafr	KAFR0F03850	1.81	450	TATCCCAGCGAGACAA	-
Kafr	KAFR0G00270	4.79	867	ATTCCAAGATTGGCCA	-
Kafr	KAFR0G02410	3.93	464	TTTCCTGAAAAAAAAA	-
Kafr	KAFR0G02600	5.6	341	TTTCCAATTGTGAAAA	+
Kafr	KAFR0G02940	2.54	206	TTTCCAAACAAAAAAA	+
Kafr	KAFR0G02960	3.23	349	CAACCCGAGCAGGAGA	+
Kafr	KAFR0G03040	5.31	342	TCGCCTAAAAGAGAAA	-
Kafr	KAFR0G03220	2.84	243	TTTCCCACAGTGCAGA	-
Kafr	KAFR0G03320	2.87	13	CTGCCGATTCCGCCAA	+
Kafr	KAFR0G03540	2.07	79	TTCTCTTATAAGGAGA	-
Kafr	KAFR0H00220	0.98	487	TTGTCAAATTGAGACA	-
Kafr	KAFR0H01210	4.85	517	TATCCAAAAAGGGAGC	-
Kafr	KAFR0H02000	0.45	217	TATACCATAACGGCCA	+
Kafr	KAFR0H02530	5.65	771	CTTCCTGGGCAGGAAT	+
Kafr	KAFR0H02620	0.7	384	ATAACTACTACGGTAA	+
Kafr	KAFR0I00300	4.31	488	CTGCCTAGCTTGGAAG	+
Kafr	KAFR0I00400	9.19	192	TTTCCCATTCGGGACT	+
Kafr	KAFR0I00720	2.94	616	TTTGCAAGATGGGTTA	-
Kafr	KAFR0I00790	1.67	209	TTTCCGAGCGACGCAA	+
Kafr	KAFR0I00800	3.99	194	TTCCCTGAAATCGAAA	-
Kafr	KAFR0I00940	4.75	348	GATCCCAAGCGGGAGA	+
Kafr	KAFR0I01180	6.11	89	TTACCTCATCGAGTAA	-
Kafr	KAFR0I01210	3.15	124	TAGCCCGATGGGAATA	-
Kafr	KAFR0I01520	1.45	205	TTTCCTATTATCGAGA	+
Kafr	KAFR0J00880	5.43	296	TTCCCCAGAACGGCAG	-
Kafr	KAFR0J01670	0.15	187	TTCATAGAAGCGGAAA	-
Kafr	KAFR0J01920	4.09	526	TTTCCAAAAACTGATA	+
Kafr	KAFR0K00170	6.14	185	ATTCCTGATCGGTAAG	-
Kafr	KAFR0K01840	7.98	875	TTACCAAAATGGAAAA	+
Kafr	KAFR0K01990	6.33	287	TTTCCGAAAATGAAAT	+
Kafr	KAFR0K02040	6.99	64	CTTGCTAAGCAGGAAA	-
Kafr	KAFR0L00200	11.05	534	TTTCCTAAAACGGAAT	+
Kafr	KAFR0L00850	1.01	288	CTGCCCAGTAGGAATT	+
Kafr	KAFR0L01050	3.99	581	GTTCCAAACTCGGCCA	+
Kafr	KAFR0L01255	7.09	128	TTTCCGAGATAGAAAA	+
Kafr	KAFR0L01280	4.8	592	TTTCCCAAGTTTGAAA	-
Kafr	KAFR0L01780	0.28	473	CTTCGGCAAATGGAAG	+
Kafr	KAFR0L01930	4.44	493	CTGCCTAAACAGCACG	+
Knag	KNAG0A01390	4.2	262	TTACCGTAAAGAGTAA	-
Knag	KNAG0A01400	9.75	702	TCGCCCAAAAGGGAAA	-
Knag	KNAG0A01820	14.28	169	TTTCCCAAAAAGGAAA	-
Knag	KNAG0A01900	8.14	735	ATACCCAATACGGTAA	-
Knag	KNAG0A01910	6.49	304	TTACCCGAAAAAGAAA	+
Knag	KNAG0A02730	2.29	180	TTACCAAAAATAGGTA	+
Knag	KNAG0A03030	3.35	665	CAGCCTGGACAGGGCA	-
Knag	KNAG0A03550	0.6	454	TTTCTTAAAGAAAAAA	+
Knag	KNAG0A03610	9.48	838	TATCCCCAAAAGGAAA	-
Knag	KNAG0A03620	11.25	238	GTTCCCAAATGGGAAA	+
Knag	KNAG0A05870	3.62	435	TAGCTGTAAAGGGAAA	-
Knag	KNAG0A05880	3.62	222	TAGCTGTAAAGGGAAA	+
Knag	KNAG0A06060	7.98	360	TCTCCCAAAGAGGATA	-
Knag	KNAG0A06610	14.04	707	CTTCCTAAAGGGGAAA	-
Knag	KNAG0A07510	15.02	241	TTTCCAAAACGGGAAA	-
Knag	KNAG0A07810	8.63	203	TTTCCCAATACAGAAA	+
Knag	KNAG0B00890	5.97	418	CTTCCGTAAAGAGAAA	-
Knag	KNAG0B02210	2.88	40	ATTACAAAACAGAAAA	-
Knag	KNAG0B02330	4.33	178	CACCCCAAAATGGCAG	-
Knag	KNAG0B02840	5.0	732	CTGCCGGCTCCGGGAA	-
Knag	KNAG0B03310	14.31	606	TTTCCGAATCTGGAAA	-
Knag	KNAG0B03470	9.31	179	TCACCCAAATGGGAAA	+
Knag	KNAG0B03490	13.22	545	TTTCCAAAATAGGAAA	-
Knag	KNAG0B03720	10.94	356	TTCCCCAAATAGGTAA	+
Knag	KNAG0B05590	11.29	563	ATTCCTAAAACGGAAA	-
Knag	KNAG0B05700	-1.64	68	GTAGCAAAAATGGCGA	-
Knag	KNAG0B06070	7.03	441	TTTCCAAAGCGGCACA	-
Knag	KNAG0B06590	12.67	241	TTTCCCAATCCGGTAA	+
Knag	KNAG0B06660	11.94	344	TTACCCAATACGGAAA	-
Knag	KNAG0B06920	12.1	303	TGTCCGAAAGAGGAAA	+
Knag	KNAG0C00680	12.92	247	TATCCCAATAGGGAAA	-
Knag	KNAG0C00890	10.6	209	CTTCCTAAACGGCAAA	+
Knag	KNAG0C02230	9.23	651	TTTCCGAAAGAAGAAA	-
Knag	KNAG0C02240	8.61	862	TTGCCGAAACTGTAAA	+
Knag	KNAG0C02340	12.57	260	ATACCTAATCGGGAAA	-
Knag	KNAG0C02630	12.97	353	TTTCCAAATATGGAAA	+
Knag	KNAG0C02720	13.94	298	TTTCCCAAATAGGAAA	-
Knag	KNAG0C02760	-0.91	15	ATTTCAAATATTGAAA	-
Knag	KNAG0C03010	12.78	210	TTTCCTATTGGGGAAA	-
Knag	KNAG0C03290	11.97	496	ATTCCAAAACAGGAAA	-
Knag	KNAG0C03400	12.73	268	TTGCCGAAACGGGACA	-
Knag	KNAG0C03550	11.77	395	TATCCCAAACTGGAAA	-
Knag	KNAG0C04010	11.76	460	TTTCCCGAAACGGAAA	+
Knag	KNAG0C04260	10.34	134	GTTCCAAATCGGGTAA	-
Knag	KNAG0C04400	6.81	87	TTTCCTAGAAGAGCAA	-
Knag	KNAG0C05590	11.48	646	TTTCCGAAAGCGGTAA	-
Knag	KNAG0C05950	15.03	369	TTTCCCAAAAGGGAAA	-
Knag	KNAG0C06580	14.69	277	TTTCCCAAATGGGAAA	+
Knag	KNAG0D00710	12.6	130	CTTCCTAATACGGAAA	-
Knag	KNAG0D00980	13.74	244	TTTCCTAATTTGGAAA	+
Knag	KNAG0D01390	10.14	342	TTTCCTTAACTGGTAA	+
Knag	KNAG0D01610	11.72	248	TGTCCAAATCTGGAAA	-
Knag	KNAG0D01980	0.78	59	TTCCCAAATTTATTAA	+
Knag	KNAG0D02110	6.29	393	TATCCCAAACAAGTAA	+
Knag	KNAG0D03650	6.51	424	GGACCCAAAATGGAAA	-
Knag	KNAG0D03660	6.51	428	GGACCCAAAATGGAAA	+
Knag	KNAG0D04180	3.46	499	CTCTCCCAACTGGAAA	-
Knag	KNAG0D04360	6.87	180	TCTCCAAAATAGGAAG	+
Knag	KNAG0D04460	8.75	230	TTTCCTAAATGAGTAA	+
Knag	KNAG0D05220	13.46	199	TTTCCTAAAGCGGAAA	+
Knag	KNAG0E00170	14.17	496	CTTCCTAAAAGGGAAA	-
Knag	KNAG0E00830	6.87	293	TTACCAAAATAAGAAA	-
Knag	KNAG0E01110	10.75	812	TTCCCCGATATGGAAA	-
Knag	KNAG0E01730	14.15	65	TTTCCCAAAGAGGAAA	+
Knag	KNAG0E02060	10.97	209	CTTCCTAATGCGGTAA	+
Knag	KNAG0E02070	10.97	435	CTTCCTAATGCGGTAA	-
Knag	KNAG0E03980	12.35	245	TTTCCTAATCGGGTAT	-
Knag	KNAG0E04080	8.64	159	TTACCCAAACAAGAAA	-
Knag	KNAG0F00340	8.98	126	TTGACAAAACGGGAAA	-
Knag	KNAG0F01290	-5.73	66	CTTGGGATGGGGGAAG	-
Knag	KNAG0F01430	13.48	257	TTTCCTAAATTGGAAA	-
Knag	KNAG0F02040	6.36	727	TTACTCAAAAAGGGAA	+
Knag	KNAG0F02480	12.13	419	TTTCCTAAAAAGGAAT	-
Knag	KNAG0F02750	9.31	247	TTTCCTAATCAAGTAA	+
Knag	KNAG0F02950	-2.74	29	TTTTCAAAGCAAAAAA	-
Knag	KNAG0F03120	16.13	136	TTTCCTAAACGGGAAA	-
Knag	KNAG0F03510	8.76	99	TTTCCTAAAACAGAAA	-
Knag	KNAG0G00670	7.48	626	TTGCCCAAAACGGGAT	-
Knag	KNAG0G03030	11.33	181	TTTCCAGAACAGGTAA	+
Knag	KNAG0G03210	7.33	510	TTTCCAAACCGGATAA	-
Knag	KNAG0H00970	11.84	240	TTTCCTAAATAGGAAG	+
Knag	KNAG0H01330	2.35	211	TTTCTCAGGCGGGGAG	+
Knag	KNAG0H02720	10.31	211	TTACCCAATGCGGTAA	-
Knag	KNAG0H02730	3.69	356	CATCCTCCCAAGGAAA	+
Knag	KNAG0H03330	8.01	533	ATTCTCAATTGGGAAA	+
Knag	KNAG0H03770	11.87	129	TTTCCCAATGAGGAAT	-
Knag	KNAG0I00670	13.94	171	TTTCCTGAACAGGAAA	+
Knag	KNAG0J00640	6.81	128	TTTCCTAATAGAGTAT	-
Knag	KNAG0J00930	9.95	314	TGGCCCAATGCGGAAA	-
Knag	KNAG0J01030	0.33	176	TTAACGTAAAAAGAAA	-
Knag	KNAG0J01510	12.73	307	CTTCCTGAAAGGGAAA	-
Knag	KNAG0J01600	14.27	509	TTTCCAAAACAGGAAA	-
Knag	KNAG0J02190	8.01	247	TTTCCCGAAAAAGAAA	-
Knag	KNAG0J02380	11.13	446	TCTCCCAAACAGGAAA	-
Knag	KNAG0J02930	11.52	153	CTTCCAAAACAGGTAA	-
Knag	KNAG0K02390	4.9	650	CTACCAAATCCGCACA	+
Knag	KNAG0K02420	14.49	205	CTTCCCAAACGGGAAA	-
Knag	KNAG0L00160	14.28	399	TTTCCCAAAAAGGAAA	+
Knag	KNAG0L00290	-1.12	120	TTTCTACACCCGTACA	+
Knag	KNAG0L00580	12.32	168	TGTCCCAAAAAGGAAA	-
Knag	KNAG0L01170	11.71	342	TTACCTGAAAAGGAAA	+
Knag	KNAG0L01190	8.5	406	CTTCCTAATTTGGTAG	-
Knag	KNAG0L01440	5.81	124	GTACCGTATCAGGTAA	-
Knag	KNAG0L01670	5.58	489	ATATCCAAAGGGGAAA	+
Knag	KNAG0L01880	11.86	660	TTTCCTATTCGGGGAA	-
Knag	KNAG0L02120	6.87	324	TTTCCCAAAACAGTAA	-
Knag	KNAG0M00210	13.01	683	TTACCAAATCAGGAAA	+
Knag	KNAG0M00600	10.18	187	TTACCCAAAACGGTAA	-
Knag	KNAG0M01880	12.02	212	TTTCCTAAATAGGATA	+
Knag	KNAG0M01890	-0.46	59	ATCGCTAATGGGCTCA	+
Knag	KNAG0M01930	11.83	306	TTTCCCGAAAGGGGAA	-
Ncas	NCAS0A00470	1.38	56	TTAACACAATGGTAAA	+
Ncas	NCAS0A00950	0.4	298	TTGCTTTAAATGAAAA	+
Ncas	NCAS0A01780	3.16	492	TGTTCCAGTGAGGACA	+
Ncas	NCAS0A01790	3.16	341	TGTTCCAGTGAGGACA	-
Ncas	NCAS0A02060	5.47	72	TTTCCTTGAAAGTAAA	+
Ncas	NCAS0A02300	8.23	90	TTTCTTATTCAGGAAA	+
Ncas	NCAS0A02470	0.96	428	CATCCTGTAAAGGGAC	-
Ncas	NCAS0A02530	4.08	131	CTACCAAGACTGCAAA	+
Ncas	NCAS0A03010	0.67	122	ATTACCAATGAGCAAT	+
Ncas	NCAS0A03210	4.88	102	TTGACTGAAAAGGATA	-
Ncas	NCAS0A03970	7.93	480	CTGCCTAGACAGGAAG	-
Ncas	NCAS0A03980	7.93	133	CTGCCTAGACAGGAAG	+
Ncas	NCAS0A04140	5.81	644	CTGCCAAATGGGACAA	+
Ncas	NCAS0A05160	4.9	262	TATCCAAAACAGGCGT	-
Ncas	NCAS0A05640	4.81	111	TGCCCTGACAGGGTAG	-
Ncas	NCAS0A06060	3.7	14	TTTCCGACCTGGATAA	+
Ncas	NCAS0A06160	3.85	451	ATACCAAATCCGTGAA	-
Ncas	NCAS0A06410	2.52	627	TATCCATAAAAGTGAA	+
Ncas	NCAS0A06790	5.48	97	CTGACGCATAGGGAAA	-
Ncas	NCAS0A07410	11.41	103	CTGCCTAATATGGAAA	-
Ncas	NCAS0A07950	2.01	142	TTTACAAAAATTGAAA	-
Ncas	NCAS0A09990	1.53	10	TTTTCAGATGGGAACA	+
Ncas	NCAS0A10000	6.62	305	TGGCCGACAGTGGAAA	+
Ncas	NCAS0A10040	5.18	526	TATCTCAATATGGACA	+
Ncas	NCAS0A10320	2.03	91	TTACCCGCAAATGAAA	+
Ncas	NCAS0A10460	4.79	392	CTAACAAATCTGGTAA	+
Ncas	NCAS0A10830	2.71	210	TTTCCGAATTTTAAAA	-
Ncas	NCAS0A11430	1.26	294	CTTTCCAAGTGGAAAA	-
Ncas	NCAS0A11700	1.92	106	TTCCCAAAATGTGTGA	+
Ncas	NCAS0A12170	2.27	275	TGTCCCAGAAGGAACT	+
Ncas	NCAS0A12490	5.9	325	CAGCCTGGAAAGGAAA	-
Ncas	NCAS0A12500	4.0	537	CTTCCCCCAATGGAAT	-
Ncas	NCAS0A12610	3.48	772	TTTCTTCAAAAGGAAC	+
Ncas	NCAS0A13500	6.6	175	TGCCCAAATCAGAAAA	-
Ncas	NCAS0A13610	6.59	254	TTGCCAACGGAGGAAA	+
Ncas	NCAS0A13830	7.0	374	TTTCCAATTAGGGATG	+
Ncas	NCAS0A14420	7.29	131	TTTCCAAAATCGGATT	+
Ncas	NCAS0A14560	8.4	314	TGCCCAGACCGGGAAA	+
Ncas	NCAS0A14610	6.62	524	CGTCCGAATCGTGAAA	-
Ncas	NCAS0A14810	4.73	188	TTCCCAAAGACGGACT	+
Ncas	NCAS0A15000	3.83	601	AGTCCCAACAAGAAAA	-
Ncas	NCAS0B00690	12.91	127	TTCCCCAATGAGGAAA	-
Ncas	NCAS0B00890	3.75	366	GAACCTAACGGGGAAG	-
Ncas	NCAS0B01480	3.25	590	TTTCCTTCAATGAAAA	+
Ncas	NCAS0B02020	4.94	835	TTTCCTACCCAGTCAA	+
Ncas	NCAS0B02120	-0.39	187	TTGACAAAACCGCGCA	+
Ncas	NCAS0B04480	-0.12	196	TCACTGACAACGGAAA	+
Ncas	NCAS0B05710	3.34	718	AATCCCATTCAGAAAA	+
Ncas	NCAS0B06530	2.03	309	CTCCCTAAACAACCAA	+
Ncas	NCAS0B06580	1.11	140	CTTACCCAGCGGGAAC	+
Ncas	NCAS0B06780	6.5	828	AATCCCAGTACGGAAA	+
Ncas	NCAS0B08110	1.3	96	TTACCAAATGGTGTCT	-
Ncas	NCAS0B08410	4.75	399	GTTCCCAGTTGGAAAA	+
Ncas	NCAS0B08460	2.57	153	ATACCAAATACGGTTT	-
Ncas	NCAS0B08470	4.04	512	CTTCCGAATTAAGTAG	+
Ncas	NCAS0B08680	4.15	383	TTTCCGAAGAGGGCGC	-
Ncas	NCAS0C00750	5.04	220	TAGCCTAACCAAGAAA	+
Ncas	NCAS0C00890	6.63	770	CATCCAAAACAGTAAA	-
Ncas	NCAS0C01510	-1.21	125	AAACCAAAAAAGCGAT	+
Ncas	NCAS0C01600	2.97	694	TGTCTTACAGAGGGAA	+
Ncas	NCAS0C01970	2.35	34	ATACCGAGAGGGGTTT	+
Ncas	NCAS0C02040	10.16	457	CTTCCAATAGGGGAAA	-
Ncas	NCAS0C02050	-0.28	226	TTGCCGAAAGCAAAAT	+
Ncas	NCAS0C02940	10.18	81	TTACCAAACCTGGAAA	-
Ncas	NCAS0C03740	2.62	155	ATCTCAAATCTGGGAA	+
Ncas	NCAS0C04550	7.03	767	TGTCCCAGGCAGGACA	-
Ncas	NCAS0C04630	4.54	175	TTTTCAAAAGTGGAAT	-
Ncas	NCAS0C04640	3.66	79	CTTCCAAATATGTACT	+
Ncas	NCAS0C05510	7.84	342	CTTCCCATTCTGGAAT	-
Ncas	NCAS0C05570	4.23	702	TCTCCAAATGGGGTTT	-
Ncas	NCAS0C05910	-1.9	194	TTCTCTCAAAAAGATA	+
Ncas	NCAS0D00500	1.94	829	AGCCCAAACTAGGCTA	+
Ncas	NCAS0D00790	0.85	204	TTTCCAAAGTAGCGAC	+
Ncas	NCAS0D01170	4.37	263	TTCACTCACCGGGCAA	-
Ncas	NCAS0D01180	4.37	370	TTCACTCACCGGGCAA	+
Ncas	NCAS0D01630	-0.42	200	AATCAAAAATAGGACA	+
Ncas	NCAS0D02470	0.62	53	TGAGCGGAAAGGAAAA	-
Ncas	NCAS0D03030	-0.61	35	CATCCGAACACCGCAA	+
Ncas	NCAS0D03270	3.3	644	TTTCCAAGACTGTTTA	+
Ncas	NCAS0D03460	1.42	323	TTCACTGGATGGGTTA	+
Ncas	NCAS0D03760	5.15	683	TTTCCAAATGGAGCGA	+
Ncas	NCAS0D04230	5.22	103	TTACCCCAATGGTACA	+
Ncas	NCAS0E00920	7.38	266	TTCCCCCAAAAGGAGA	-
Ncas	NCAS0E01890	0.56	68	CTATCCAAAGTGAAAA	-
Ncas	NCAS0E01910	1.31	336	GGTCCCAGTAGGGCTG	+
Ncas	NCAS0E02430	2.88	210	TTCTCCACATTGGAAA	-
Ncas	NCAS0E02460	-1.39	87	TTGTAGAAATTGGAAA	-
Ncas	NCAS0E02590	2.9	750	TTTTCTAAAAGGTTCA	-
Ncas	NCAS0E03250	7.6	239	TTTCCAAAAAAGACAA	-
Ncas	NCAS0E03400	5.44	422	GTTCCCAGACTGGAGA	-
Ncas	NCAS0E03660	5.61	187	TTTCTCTAAGGGGGAA	-
Ncas	NCAS0E03710	0.07	77	TATCCATCAAGGCCAA	-
Ncas	NCAS0F00260	3.31	261	TTTCTCAAGCAAGAAA	+
Ncas	NCAS0F00400	5.31	830	TTTCCTAAATGGTGCG	-
Ncas	NCAS0F00950	3.59	280	TGTCCTCATGTGAACA	+
Ncas	NCAS0F01280	1.37	200	TTTCCGCCTAAGAAGA	-
Ncas	NCAS0F01310	1.96	138	TCTCGAAAAATGGAAA	-
Ncas	NCAS0F01530	1.32	157	CTTACGTAAGGGGGGA	+
Ncas	NCAS0F02400	1.34	281	TTACCAATAGAAGAGA	+
Ncas	NCAS0G00240	3.87	537	TTTCCTTAATATGCAA	-
Ncas	NCAS0G00930	3.86	542	AGTACAGAAGGGGAAA	-
Ncas	NCAS0G01080	4.09	307	CCGCCCAGTGAGGTAA	+
Ncas	NCAS0G01920	1.42	520	TTGTCGGAAGAGCAAA	-
Ncas	NCAS0G02060	-0.66	197	TATACTGATACTGAAA	+
Ncas	NCAS0G02680	4.24	642	ATTCCTAATAATGATA	-
Ncas	NCAS0G02920	6.4	384	CTTCCTTAGGGGGAAT	+
Ncas	NCAS0H00290	2.67	215	TTTCCGCCTAGCGAAA	+
Ncas	NCAS0H00580	4.38	434	TTCCCGAAACGGTGCG	-
Ncas	NCAS0H02540	2.22	381	CTGCCTATTTTTGAAA	+
Ncas	NCAS0H02740	4.24	236	ATTCCGTGCAGGGTAA	-
Ncas	NCAS0H02760	0.76	291	TGGACCCAGGGGGACA	-
Ncas	NCAS0I00320	4.62	486	TTTCCAGAATCTGAAA	+
Ncas	NCAS0I01340	-0.52	280	CTTCGTCAACGTGAAA	+
Ncas	NCAS0I01700	1.88	117	CTACCCCCAAAGGACG	+
Ncas	NCAS0I02670	5.58	598	CATCCTTAAACGGACA	-
Ncas	NCAS0I02940	0.61	240	TGTCTAACTCTGGGCA	-
Ncas	NCAS0I03040	4.18	37	TTGTCTCAAGGGGGAA	-
Ncas	NCAS0I03050	4.18	381	TTGTCTCAAGGGGGAA	+
Ncas	NCAS0I03060	3.86	322	ATTCCAATTCGGGTTT	-
Ncas	NCAS0J00250	1.9	322	TCCCCAAAACAGGTGT	-
Ncas	NCAS0J00410	9.52	187	AATCCGAAAAAGGAAA	+
Ncas	NCAS0J00740	2.62	345	TTGCCGAAAATAAAAA	-
Ncas	NCAS0J00780	3.88	675	TCTCCAAAACGGTGCA	-
Ncas	NCAS0J01460	4.09	325	CACCCTGAACGGGCCG	-
Ncas	NCAS0J01990	7.78	118	TTCCTTAAAAGGGTAA	-
Ncas	NCAS0J02100	0.86	111	TTGCTTAATTTGCAAT	-
Ncas	NCAS0J02250	-0.61	275	CTAGCAAGATTGGCCA	-
Ndai	NDAI0A00580	6.69	140	TTTCCTCATAGGTAAT	-
Ndai	NDAI0A00760	3.26	336	CTAGCCACTCCGGAAA	+
Ndai	NDAI0A00770	6.14	685	TTTCCCAAAGAGTTAG	+
Ndai	NDAI0A00820	4.6	379	TTCCCCGGGAGGGCCA	+
Ndai	NDAI0A01480	2.42	223	TTTGCCATACTGTAAA	+
Ndai	NDAI0A01620	4.56	123	TGTCTGGAGGGGGAAA	-
Ndai	NDAI0A02170	3.44	504	TTACCTAAAACAGCTA	-
Ndai	NDAI0A02210	3.65	416	TATCCCTAACATGAAA	-
Ndai	NDAI0A02420	2.9	875	TTTGCTACAGGGGGAG	-
Ndai	NDAI0A02540	2.37	150	TGAACTATTGGGGATA	+
Ndai	NDAI0A02970	5.06	75	TTCCCTTAAAGGAACA	-
Ndai	NDAI0A04090	3.0	592	TGTCCAATAGTGGATT	-
Ndai	NDAI0A04580	1.23	318	CTTCGTAGACGGAAAA	-
Ndai	NDAI0A04870	4.9	290	TTTCTCCAAAAGGATA	-
Ndai	NDAI0A05470	2.4	344	TTGACAGAAGGGGGAT	+
Ndai	NDAI0A05830	1.26	378	TTTCCTGAACCTTACA	+
Ndai	NDAI0A05970	1.67	216	CGCCCTATAAAGTACA	+
Ndai	NDAI0A06150	4.3	154	TTTCTTAAAGGGGTTT	+
Ndai	NDAI0A06160	4.0	328	TTGCCTAATTTGCTAT	+
Ndai	NDAI0A06210	2.71	105	ATGCCGAACTTGGATT	-
Ndai	NDAI0A07660	9.24	424	CTTCCCAATACGGAGA	-
Ndai	NDAI0A08840	4.99	385	TTTCCTGATAAGACAT	-
Ndai	NDAI0B00320	6.41	83	TTACCAAGAATGGAAG	-
Ndai	NDAI0B00410	3.08	404	TTGCCAAAATAGAGAG	+
Ndai	NDAI0B00420	3.08	121	TTGCCAAAATAGAGAG	-
Ndai	NDAI0B00430	6.0	673	TTACCAAGAGCGGAAT	-
Ndai	NDAI0B01650	2.99	49	TTGGCTTAAGAGGATA	+
Ndai	NDAI0B01750	3.46	106	TTCCCTCAACTAGATA	+
Ndai	NDAI0B01760	2.03	620	TGGCCCAATATGATTA	+
Ndai	NDAI0B01920	5.87	788	TTGCCAATATTGGATA	-
Ndai	NDAI0B03010	3.24	826	ATAGCAGAAGAGGAAA	-
Ndai	NDAI0B03830	3.63	16	GTTCTGAAAGTGGTAA	+
Ndai	NDAI0B03880	1.42	368	CTTCCTTGTAGGTTTA	-
Ndai	NDAI0B04130	1.88	237	TTCATTGATATGGAAA	+
Ndai	NDAI0B05420	6.53	198	CTTCCCGACCGGGATG	-
Ndai	NDAI0C00860	3.82	755	TCTGCGGAACTGGAAA	+
Ndai	NDAI0C00880	7.38	506	CTACCTAATGTGGCTA	-
Ndai	NDAI0C01090	6.1	331	CTTCCCACAAGGAAAA	-
Ndai	NDAI0C03130	6.3	342	TTTCCAAAAAGGTACG	-
Ndai	NDAI0C03890	2.87	535	TTGGCGAAAATGGAAC	+
Ndai	NDAI0C05550	2.3	626	ATATCGCAACTGGAAA	+
Ndai	NDAI0C05560	3.72	221	TGTACGAAATGGGGAT	-
Ndai	NDAI0C05660	2.12	179	TTTCCTAAAATTGTAC	+
Ndai	NDAI0C06470	0.55	177	TTCATTATTATGGAAA	-
Ndai	NDAI0C06590	-1.34	408	AACCCGGAGGTGGGGA	+
Ndai	NDAI0D00240	1.36	268	CTTACAAGAAAGGACT	-
Ndai	NDAI0D01850	5.83	815	CTTCCTGAATGGGGTG	+
Ndai	NDAI0D02380	3.04	743	CTGCCTAAGCTGGGTT	-
Ndai	NDAI0D02700	7.65	744	GGTCCTAAAGAGGCAA	+
Ndai	NDAI0D03030	6.29	571	CTTCTGTATGGGGAAA	-
Ndai	NDAI0D03140	8.01	508	TTTCCGTAGACGGAAA	+
Ndai	NDAI0D03400	5.72	486	CAGCCGAGAGGGGGAA	+
Ndai	NDAI0D03710	2.15	763	TAAACAGAGAGGGAAA	-
Ndai	NDAI0D03720	2.15	155	TAAACAGAGAGGGAAA	+
Ndai	NDAI0D03920	3.03	243	TAACCGACTTGGGGGA	+
Ndai	NDAI0D04000	4.42	173	TGTCTCAAGCAGGGAA	-
Ndai	NDAI0D04230	9.12	59	CTTCCAAAGGTGGAAA	+
Ndai	NDAI0D04290	9.49	581	TATCCCAATCTGGAAT	+
Ndai	NDAI0D04400	2.13	79	TTTCCCCGAGGGTCAT	-
Ndai	NDAI0D04980	7.13	392	TTTCCTCAATGGTTAA	-
Ndai	NDAI0E00530	2.93	276	TTTCCGACACGGTTCG	-
Ndai	NDAI0E00710	6.8	31	TATTCTAAAAAGGAAA	+
Ndai	NDAI0E01280	6.54	810	ACTCCCGAACTGGAAA	-
Ndai	NDAI0E01720	5.37	522	TTTCTTAGAGGGGCCA	+
Ndai	NDAI0E01730	5.37	155	TTTCTTAGAGGGGCCA	-
Ndai	NDAI0E01860	9.65	265	TTGCCCACAAAGGAAA	-
Ndai	NDAI0E02250	1.99	599	TTTCGGAAATTGGAAC	-
Ndai	NDAI0E02690	4.19	269	TTCCTGAATCAAGAAA	-
Ndai	NDAI0E02750	6.67	87	TTAACAAAGCGGGAAA	+
Ndai	NDAI0E02760	0.29	379	GGGCCCAAATGTGACA	+
Ndai	NDAI0E04000	7.47	347	TGTCCGCCTGGGGAAA	-
Ndai	NDAI0E04030	3.85	393	CTTCCCAATCTAAAAA	+
Ndai	NDAI0E04160	3.54	13	TTTCCTGAACTGTCCT	+
Ndai	NDAI0E04740	6.03	522	TTTCCCAAAGGAGACT	-
Ndai	NDAI0E05030	5.0	428	ATCTCCGAACGGGAAA	-
Ndai	NDAI0F00300	5.54	669	CTTCCAAACAGGGGCT	-
Ndai	NDAI0F01070	16.13	435	TTTCCTAAACGGGAAA	+
Ndai	NDAI0F01470	2.95	106	CTTCCATAACTGTATA	+
Ndai	NDAI0F02380	4.75	719	GTTCCGTATGGGGTAG	-
Ndai	NDAI0F02610	6.43	216	TTTCCAAATCGATAAA	-
Ndai	NDAI0F03210	3.24	370	GGGCCAAAAGGGGAAC	+
Ndai	NDAI0F03350	10.58	585	TTACCCGAAAGGGCAA	+
Ndai	NDAI0F03740	6.28	310	TTAACTAAGCGGGTAA	-
Ndai	NDAI0F04320	0.61	446	CTACCGGTTACGCACA	+
Ndai	NDAI0G01030	3.57	353	TTTCCAGAAAGAGTGA	-
Ndai	NDAI0G02040	2.78	933	TTTACTAACACGAAAA	+
Ndai	NDAI0G02060	3.47	469	AATCTTAAAGAGGGAA	-
Ndai	NDAI0G02280	4.67	44	CATCTTGAACGGGGAA	-
Ndai	NDAI0G03080	2.38	757	TTGTCACAACAGGAAT	-
Ndai	NDAI0G03930	1.86	157	GTACCGATTCGAGCAA	+
Ndai	NDAI0G03990	2.73	295	TATTCAAAGAGGGTAA	+
Ndai	NDAI0G04000	2.34	452	TTACCTCATGAGATAT	+
Ndai	NDAI0G06230	3.23	278	TTTCCGTGGCAGCAAA	-
Ndai	NDAI0H00210	3.92	466	TTTCCAAAATAAAAAA	-
Ndai	NDAI0H00530	3.53	224	CAACTCAACAGGGAAA	+
Ndai	NDAI0H00590	5.89	799	CTTCCGCAACGTGAAA	+
Ndai	NDAI0H00980	3.63	612	TAACCAAATTAGACAA	+
Ndai	NDAI0H01440	2.55	317	CTCCCTAGAAGAGTCA	+
Ndai	NDAI0H01790	2.05	368	CGTCCGATCTGGGATT	-
Ndai	NDAI0H01820	5.64	235	TTTCCTGAAGTGGGTT	+
Ndai	NDAI0H02410	4.88	845	CTTCCCAAACTGTACG	+
Ndai	NDAI0H02980	9.43	151	CTGCCTAACATGGAAA	+
Ndai	NDAI0H02990	9.43	569	CTGCCTAACATGGAAA	-
Ndai	NDAI0H03360	4.72	258	TTTACTGAATGGGGAT	-
Ndai	NDAI0H03650	12.56	277	GTTCCCAATCGGGAAA	+
Ndai	NDAI0I00700	7.57	219	TTGCCGGAACAGAAAA	-
Ndai	NDAI0I01130	2.83	803	TTCCCCGAAGACGCAA	+
Ndai	NDAI0I01380	3.05	413	AACCCGGAAAGGCAAA	+
Ndai	NDAI0I01600	13.03	170	TGTCCCAAACAGGAAA	+
Ndai	NDAI0I01870	7.67	242	TTTCCTCATAAAGAAA	+
Ndai	NDAI0I02400	1.64	152	GTTCCGGAGAAGGAGG	-
Ndai	NDAI0J00520	6.68	547	TTTCAGAATCGGGGAA	+
Ndai	NDAI0J00670	3.14	342	TTACCTAAATTGTATG	-
Ndai	NDAI0J01560	1.74	605	CTACCTTACACGAAAA	+
Ndai	NDAI0J01600	2.48	59	GGTCCAACCAGGGTAA	-
Ndai	NDAI0J02730	1.52	333	TTATTCAACGGGGAAA	+
Ndai	NDAI0J02810	4.06	315	AATTCAAATTGGGAAA	+
Ndai	NDAI0J02970	5.68	649	TCTCCAAAAAAGTAAA	-
Ndai	NDAI0K00790	3.68	35	CTTATGAAAAAGGAAA	-
Ndai	NDAI0K00910	0.27	894	TTTGCAAGTAAAGTAA	+
Ndai	NDAI0K02460	3.71	85	GTTCCATTAAGGGTAA	-
Ndai	NDAI0K02650	0.75	199	CAGACGCAATGGGGAA	-
Ndai	NDAI0K02790	4.95	437	TTTCCAAACAACGAAA	-
Ccst	CACA0s05e00418g	-1.38	96	CACCCTAATATATCAA	-
Ccst	CACA0s05e01397g	2.46	188	TTTCCGGGCCAGTAGA	+
Ccst	CACA0s05e01694g	-1.85	184	TTTCAAAACCTTGAAA	-
Ccst	CACA0s05e02189g	2.47	386	CTGCCTAGCCAGAGAA	+
Ccst	CACA0s05e02816g	4.49	445	TTACCTATATCGAAAA	-
Ccst	CACA0s05e03322g	4.97	87	AAGCCAACACAGGAAA	+
Ccst	CACA0s05e05676g	2.36	94	TAGCCGAACAAAGCAA	+
Ccst	CACA0s05e05687g	2.36	10	TAGCCGAACAAAGCAA	-
Ccst	CACA0s05e06369g	3.25	86	TTCCCCGCAATGGCAT	+
Ccst	CACA0s05e06655g	9.82	154	CTACCACAACGGGAAA	-
Ccst	CACA0s05e06952g	2.43	75	TCTCCAACTCGGTGAA	-
Ccst	CACA0s05e07755g	2.36	28	TGTCTTGACCAGGGCA	-
Ccst	CACA0s05e09097g	1.12	186	CTTCCGAACAATTAAA	-
Ccst	CACA0s05e09119g	7.3	925	TTGCCGCGGCGGGAAA	-
Ccst	CACA0s05e09691g	2.44	300	TTGCCAAATTGGTTTT	-
Ccst	CACA0s05e10164g	3.63	329	TTTCCAAATACACAAA	+
Ccst	CACA0s05e10186g	0.88	166	TTACCAAAAAAATATA	-
Ccst	CACA0s05e10516g	0.96	21	TATCCAGGAGTGTACA	-
Ccst	CACA0s05e10670g	2.48	188	TTTCCAAAACAAAAAG	-
Ccst	CACA0s12e01925g	1.51	40	GGTCCAAGACCGGTAG	-
Ccst	CACA0s12e02002g	2.72	620	CTTTTTGATGGGGAAA	+
Ccst	CACA0s12e02024g	6.03	607	CTTCCTATTATGGCAT	+
Ccst	CACA0s12e03740g	-1.02	52	TTAACTGAAAGAGCAT	-
Ccst	CACA0s12e04576g	3.5	417	CACACGAATGCGGAAA	-
Ccst	CACA0s12e04961g	9.03	534	TTTCCTAATCCGGCCT	-
Ccst	CACA0s12e05819g	11.82	186	TATCCGAAAAAGGAAA	-
Ccst	CACA0s12e06314g	6.16	253	CCACCCAAAAAGGCAA	+
Ccst	CACA0s12e06611g	5.82	223	CTACCTATTACGGAAG	+
Ccst	CACA0s12e08294g	0.83	492	TTGCCAGAATAGTAGT	+
Ccst	CACA0s12e08976g	0.86	814	CTGCCTAGAGAGAGAG	-
Ccst	CACA0s15e00638g	3.45	924	TTGCCGGAGGAGGTCT	-
Ccst	CACA0s15e00649g	0.55	222	TAGCTTAGGTTGGAAA	+
Ccst	CACA0s15e01144g	-1.24	39	TCTACCAAGCAGGTCT	-
Ccst	CACA0s15e01254g	-100.0	0
Ccst	CACA0s15e02365g	2.63	268	CTTCTTCAAAGGAAAA	-
Ccst	CACA0s15e02607g	1.84	140	CTGCCAATTCAGCAGA	-
Ccst	CACA0s15e02915g	-1.63	168	TCTACTACACTGAAAA	-
Ccst	CACA0s15e03553g	3.15	964	TTGCCGATACGGCCAT	-
Ccst	CACA0s15e04389g	1.81	502	TTTCCGCATACGCATT	-
Ccst	CACA0s17e00286g	0.75	403	CTTCTTCGACAGTAAA	-
Ccst	CACA0s17e00407g	-0.53	350	TATCTTGATAAGAAAT	-
Ccst	CACA0s17e00748g	-0.29	120	TGTCCCACTCAGTTTT	+
Ccst	CACA0s17e01111g	4.86	585	CTTCGGAAATTGGAAA	+
Ccst	CACA0s17e01122g	4.86	228	CTTCGGAAATTGGAAA	-
Ccst	CACA0s17e01331g	2.64	84	CGGCCGATTGAGCAAA	+
Ccst	CACA0s17e02090g
Ccst	CACA0s17e02904g	2.93	293	TTACCCAAAAGGTGTG	-
Ccst	CACA0s17e03740g	2.57	222	TTACCTATAATGAAAG	-
Ccst	CACA0s17e04257g	8.34	289	TTTCCTAGAAAGGTAT	+
Ccst	CACA0s17e04389g	4.47	482	TTTCCAACACAGCATA	-
Ccst	CACA0s21e00836g	4.26	647	CTGCCTAAACAGACAG	-
Ccst	CACA0s21e01078g	11.07	334	CGTCCCAAAAAGGAAA	+
Ccst	CACA0s21e02970g	-2.11	89	ATTTCAAAGTTGAAAA	-
Ccst	CACA0s21e03883g	9.44	577	TTTCCCAAACCGAAAA	-
Ccst	CACA0s21e06380g	-0.05	230	CTGCCTAAAGGTCATA	+
Ccst	CACA0s27e00561g	2.98	878	TTTCCAGAGATTGAAA	-
Ccst	CACA0s27e00836g	5.29	57	CTACCAGCACGGGATA	+
Ccst	CACA0s27e01287g	3.56	196	TATCCAGACAAGAAAA	+
Ccst	CACA0s27e02651g	2.34	554	ACTCCAAAACAGCCAA	+
Ccst	CACA0s27e02915g	-0.47	96	AATACTAATTAGCCAA	+
Ccst	CACA0s27e04103g	-0.74	246	GAGCCTCAAGAGGACC	+
Ccst	CACA0s27e04818g	1.59	128	TTTTTTGAAAAGGTAA	-
Ccst	CACA0s27e04906g	9.67	392	TTGCCGAAAGAGGAGA	+
Ccst	CACA0s27e04939g	3.71	254	CGCCCCAATTAGTGAA	-
Ccst	CACA0s27e05500g	1.92	52	TTCATCAATCCGGCAA	+
Ccst	CACA0s27e06006g	3.98	82	TTCCCCAGAGTGGCCT	+
Ccst	CACA0s27e06457g	5.11	111	TTGCCCAGAGGTGAAA	+
Ccst	CACA0s27e06765g	1.97	236	TATCTGAATTTGCAAA	-
Ccst	CACA0s27e06985g	-1.26	15	CCTCCAAAAATAGCAT	-
Ccst	CACA0s33e01474g	4.67	552	TTTCCAAAACGGAGAC	+
Ccst	CACA0s33e02893g	1.58	114	CTGCCGAGTTGGCACT	-
Ccst	CACA0s33e03124g	0.41	242	TTTCTAAAAGACGCAA	+
Ccst	CACA0s33e03850g	0.02	457	TAACCCAAAAAGTTTT	-
Ccst	CACA0s33e04257g	-0.67	347	CTTACTAGGGTGGTAG	-
Ccst	CACA0s33e04807g	9.91	168	TTTCCTAGAGTGGCAA	-
Ccst	CACA0s33e05379g	2.85	553	TTTCCAAAGCGGATCG	-
Ccst	CACA0s33e05951g	1.3	415	TTGCCTGGACTGCCTA	-
Ccst	CACA0s36e01089g	5.77	382	TGACCTGAAAAGGCAG	-
Ccst	CACA0s36e05027g	4.79	575	CTGCCAAATTGGCAAG	-
Ccst	CACA0s36e05159g	2.33	531	TTCGCTAAAGAGTGAA	+
Nbac	NABA0s01e00704g	4.11	281	TTTCCTGATCCGCGGA	-
Nbac	NABA0s01e01155g	5.01	446	TTTCCGGAAATCGAAA	-
Nbac	NABA0s01e01628g	9.52	463	ATACCGAAAATGGAAA	+
Nbac	NABA0s02e00737g	3.68	464	TCTCCCAACGTGGTAT	-
Nbac	NABA0s02e02651g	2.81	799	CGTCCCAGAAAGAACA	+
Nbac	NABA0s02e02662g	2.81	26	CGTCCCAGAAAGAACA	-
Nbac	NABA0s02e02673g	2.94	868	ATATCTAATGAGGAAT	-
Nbac	NABA0s02e02981g	3.58	418	TTTACGCTACAGGACA	-
Nbac	NABA0s02e03124g	2.02	660	TTCCCACACCCGTACA	+
Nbac	NABA0s02e04345g	7.72	269	TTTCCCGTAGGGGAGA	-
Nbac	NABA0s02e04455g	3.17	419	AATCTTGATAGGGGAA	-
Nbac	NABA0s03e00583g	10.83	202	TATCCCAAAACGGAAA	-
Nbac	NABA0s03e01045g	8.46	359	CTTCCTAATAGGAACA	+
Nbac	NABA0s03e01474g	2.47	279	CGCCCTAGTGCGGGAG	+
Nbac	NABA0s03e01771g	5.15	311	CTCCCAAGTTGGGACT	+
Nbac	NABA0s03e02244g	5.0	412	CACCCGAAAACGGCCA	-
Nbac	NABA0s03e02574g	4.18	249	TTACCTAGGAAGAAAA	-
Nbac	NABA0s03e02970g	4.96	786	CTTCAAAATCTGGAAA	-
Nbac	NABA0s03e02992g	-2.04	207	AATACTACTAAGAAAA	+
Nbac	NABA0s03e03619g	1.76	245	TGCCCAGGACTGAAAA	-
Nbac	NABA0s03e04180g	4.81	457	TTTCCTGAGGATGAAA	+
Nbac	NABA0s06e00748g	4.01	187	TGCCCCAGTCAGGTCG	-
Nbac	NABA0s06e01067g	3.33	358	TTTTCCAAGAGGGACG	-
Nbac	NABA0s08e00341g	7.71	531	TTCCCAAATCTGAAAA	+
Nbac	NABA0s08e00715g	6.18	246	ATGCCGACAACGGAAA	+
Nbac	NABA0s08e01914g	5.77	775	GTGCCAGAAAAGGCAA	-
Nbac	NABA0s08e01991g	2.93	260	TTTCTCAGCGCGGCAA	-
Nbac	NABA0s08e02442g	0.09	182	GAACCGAAAAAGCAAG	+
Nbac	NABA0s08e02563g	4.97	804	TGCACTAAAGAGGCAA	+
Nbac	NABA0s08e03322g	2.32	613	TTTCCTGAAAACTAAA	-
Nbac	NABA0s08e03971g	1.92	511	CTTCTCAATTTGGTCT	+
Nbac	NABA0s09e00242g	3.51	70	TAGACAAATTGGGATA	-
Nbac	NABA0s09e00704g	5.52	378	AGACCAAAACAGGAGA	-
Nbac	NABA0s09e01188g	3.81	513	TTTCCAAAATGGCGAC	-
Nbac	NABA0s10e00308g	4.09	101	TTTTCCAGTCGGGAAC	+
Nbac	NABA0s10e00374g	2.33	205	ATTCTCAACAGGGACT	+
Nbac	NABA0s10e00847g	-0.5	94	TATTCTCATATGCAAA	+
Nbac	NABA0s15e01804g	2.65	386	CTGCCCAGGAAGGCGA	-
Nbac	NABA0s15e04081g	-2.3	67	CAATCAAAAAGGAACA	-
Nbac	NABA0s15e04169g	4.3	257	TGGCTTAAGCTGGAAA	+
Nbac	NABA0s15e04224g	2.37	304	AATCCTCAACCAGAAA	+
Nbac	NABA0s15e04356g	7.42	136	ATCCCTAATAGGGCGA	+
Nbac	NABA0s15e04928g	3.01	33	CTTCCAAAAAAAAAAA	-
Nbac	NABA0s23e01375g	2.65	627	CTTCCAAGCCGGGCCC	+
Nbac	NABA0s23e01518g	6.16	240	TTTCCCAAAGGGCCGA	+
Nbac	NABA0s25e00473g	3.25	237	TTTCCTTAGAAAGCAA	+
Nbac	NABA0s25e00484g	3.77	439	TTAGCTGAACGGAAAA	+
Nbac	NABA0s25e00682g	2.2	47	AAACCAAAATAAGAAA	+
Nbac	NABA0s25e01111g	3.99	475	CTTCTCAACCTGGAAT	-
Nbac	NABA0s25e01133g	3.72	29	TAACCCAAATAAGTAA	+
Nbac	NABA0s25e01320g	2.44	54	TTTCCTAACGCAAAAA	-
Nbac	NABA0s25e01859g	7.05	215	TTTCCGTATCGGATAA	+
Nbac	NABA0s25e03960g	4.31	424	CTCCCTAATTGGATTA	-
Nbac	NABA0s25e03971g	4.31	281	CTCCCTAATTGGATTA	+
Nbac	NABA0s25e04213g	1.45	282	ATTGCCAGTCAGCAAA	+
Nbac	NABA0s25e05731g	0.55	139	TTCTCTAGGGAGGAAG	-
Nbac	NABA0s26e00616g	6.0	224	TTTCCTTCCCGGGATA	+
Nbac	NABA0s26e00946g	2.43	400	GTACCAGAAAAGGGGA	-
Nbac	NABA0s26e01155g	4.56	213	TTTTCAAATCAGGTGA	-
Nbac	NABA0s26e01859g	4.56	172	CTAACTGATCGGGTCA	+
Nbac	NABA0s27e01331g	4.23	280	TTGCCGAGACAGAAAG	-
Nbac	NABA0s27e01661g	2.74	351	TTTTCAAAAATGAAAA	+
Nbac	NABA0s27e01980g	1.95	440	TGTCCCACAACTGAAA	-
Nbac	NABA0s29e00220g	2.5	430	CTCTCTCAAAAGGCAA	+
Nbac	NABA0s29e01243g	-0.97	264	TTTCTCGAAATGTGAT	-
Nbac	NABA0s29e03509g	4.87	104	CTTCCTTAATTGAAAA	-
Nbac	NABA0s29e04477g	3.55	27	AGAACTAATGTGGAAA	-
Nbac	NABA0s29e04488g	5.11	506	TGACCTAAAAATGAAA	-
Nbac	NABA0s29e04565g	2.24	454	TTTCTTGAAAAGGTTT	-
Nbac	NABA0s29e05720g	5.31	290	TGTCCCAATTTTGAAA	+
Nbac	NABA0s29e05951g	5.03	10	TATCCAGACAAGGTCA	-
Nbac	NABA0s32e00517g	4.3	496	TTTCTTATGAGGGTAA	-
Nbac	NABA0s34e00253g	2.71	258	CTCCCAGAATAAGCAA	+
Nbac	NABA0s34e01067g	4.17	247	CGCCCGAAAATGGCGA	+
Nbac	NABA0s34e01496g	3.06	54	AGAACGGAACAGGAAA	+
Nbac	NABA0s34e01947g	4.94	260	TTCCCGGCAGAGGAGA	+
Nbac	NABA0s34e01958g	4.94	467	TTCCCGGCAGAGGAGA	-
Nbac	NABA0s34e02640g	2.46	104	CTTGCTAGGCGGGCCA	-
Nbac	NABA0s37e00143g	7.55	33	TTTCTGAATCAGGAGA	+
Nbac	NABA0s37e00286g	1.13	432	TTGCTTAGCGTGGAAG	+
Nbac	NABA0s37e00539g	1.82	245	GTCCCAAATGTTGAAA	-
Nbac	NABA0s37e01089g	2.29	526	TTTCCTTGTAAGACCA	-
Nbac	NABA0s37e02992g	2.38	352	ATTCCTGAAAGAAAAA	-
Nbac	NABA0s37e04521g	4.62	32	AGTCCTACAACGGACA	-
Nbac	NABA0s37e05115g	3.26	237	TTTACATATAGGGCTA	-
Nbac	NABA0s37e05962g	3.95	466	CTTCTGGACTTGGAAA	-
Cgla	CAGL0A00979g	13.09	538	TTTCCTAATTAGGTAA	-
Cgla	CAGL0A01540g	10.98	613	TTACCCAAACAGGAAG	-
Cgla	CAGL0A01562g	10.98	85	TTACCCAAACAGGAAG	+
Cgla	CAGL0A03278g	1.84	514	ACTCCAACAGGGGAGA	-
Cgla	CAGL0A03388g	2.77	461	CTTCCAAATATAGAAC	+
Cgla	CAGL0A04521g	3.06	39	CGTCCGTAAAGGTGAA	-
Cgla	CAGL0B01203g	7.89	796	CTTCCCAACGGGGACT	+
Cgla	CAGL0B04257g	-1.07	294	CTGTCTAAAGTGCATA	+
Cgla	CAGL0D00616g	4.14	697	ATTCCCATACAGTGAA	-
Cgla	CAGL0D00858g	5.42	960	TTGGCTAATATGGATA	+
Cgla	CAGL0D05214g	5.52	942	TGCCCCAGACGGAAAA	+
Cgla	CAGL0E01991g	15.38	401	TTTCCTAAACAGGAAA	-
Cgla	CAGL0E02013g	9.97	227	TTTCCTAATGAAGAAA	-
Cgla	CAGL0E03938g	9.95	543	TTTCTTAATTAGGAAA	-
Cgla	CAGL0E04994g	9.63	117	GTACCTAATTAGGAAA	-
Cgla	CAGL0F01045g	3.25	525	CTCACTAGCCGGGTAA	+
Cgla	CAGL0F01683g	5.15	319	TCTCCTAATTGAGTAA	+
Cgla	CAGL0F02937g	4.48	781	TTTCCCAATAGGACTT	-
Cgla	CAGL0F07073g	11.03	458	TTGCCTAATGTGGTAA	+
Cgla	CAGL0F09031g	4.6	776	ATTCCCACACTGGCAT	-
Cgla	CAGL0G01078g	10.48	261	TTTCCGTATACGGAAA	-
Cgla	CAGL0G01826g	10.06	307	TTTCCTAATCGAGTAA	-
Cgla	CAGL0G02079g	5.04	593	CTTCCCGAATGGAAAG	-
Cgla	CAGL0G02475g	5.79	61	TTCCTCAATATGGGAA	-
Cgla	CAGL0G03575g	3.67	411	TTTCTGAAAACGGATG	+
Cgla	CAGL0G05027g	11.91	246	TTACCTAATAAGGTAA	-
Cgla	CAGL0G05940g	5.4	858	TTCCCTCACACGGAAT	-
Cgla	CAGL0G06490g	4.97	599	TACCCTGTAGAGGCAA	+
Cgla	CAGL0G07227g	3.96	767	CTTCCAATGAGGGAAC	-
Cgla	CAGL0G08173g	11.36	423	TTTCCTAAATAGGAGA	-
Cgla	CAGL0G08734g	2.79	27	TTGCCCGGAGGGGTGG	-
Cgla	CAGL0G09130g	13.74	820	TTTCCTAATTTGGAAA	+
Cgla	CAGL0G09713g	4.48	207	TGTCACAAACCGGAAA	-
Cgla	CAGL0H00462g	3.62	32	TTACCTACCGAGAAAA	+
Cgla	CAGL0H04521g	7.3	226	TCGCCTAATATGGTAA	+
Cgla	CAGL0H05511g	4.76	757	TTACCTAACTAAGTAA	-
Cgla	CAGL0H05643g	4.38	180	ATTACGTAAAAGGAAA	+
Cgla	CAGL0H08734g	12.82	11	TTTCCGAATGAGGTAA	-
Cgla	CAGL0H08976g	10.11	348	TTACCCAAATAGGATA	+
Cgla	CAGL0I00792g	3.9	714	CTGCCTAATTGGAGAT	-
Cgla	Cgla_YGOB_Anc_7.299	7.13	787	CGGCCAAAGTGGGAAA	+
Cgla	CAGL0J00165g	1.32	78	TGGCCAACAGAGTTAA	-
Cgla	CAGL0J00737g	12.91	160	TTGCCTAAATAGGAAA	+
Cgla	CAGL0J02354g	11.5	317	CTTCCTTATCAGGAAA	-
Cgla	CAGL0J03234g	6.95	83	TTTCCGAATGAAGAAT	-
Cgla	CAGL0J07238g	4.18	173	TTACCGGATGTAGTAA	+
Cgla	CAGL0J09086g	8.37	33	TTACTAAATCAGGAAA	+
Cgla	CAGL0J10164g	2.16	878	TTTGCAAAACTGTATA	+
Cgla	CAGL0J10384g	14.54	648	TTTCCTAAAGAGGAAA	+
Cgla	CAGL0J11220g	14.13	700	CTTCCTAAACAGGAAA	+
Cgla	CAGL0K00671g	11.46	424	TTACCTAAAGGGGATA	-
Cgla	CAGL0K02123g	13.03	783	TTTCCTAATTGGGATA	+
Cgla	CAGL0K03135g	11.57	187	TATCCCAAATAGGAAA	-
Cgla	CAGL0K04587g	2.72	552	TTCCATGGAAGGGAAA	-
Cgla	CAGL0K06061g	0.71	93	CTTTCAATACAGGTAT	-
Cgla	CAGL0K06149g	8.06	47	TAGCCCCAAAAGGAAA	-
Cgla	CAGL0K06567g	8.13	263	TCGCCGAAACAGGCAA	-
Cgla	Cgla_YGOB_K07414	3.98	129	CAGCCTAATGAGCTAA	+
Cgla	CAGL0K08382g	10.79	121	TTTCCCAATGCGGAAT	-
Cgla	CAGL0K10906g	5.87	495	CTTCCCCTTAGGGAGA	-
Cgla	CAGL0K11748g	8.71	193	TTCCCAAACGAGGTAA	-
Cgla	CAGL0K12826g	4.49	13	TTTGCGAATAGGTGAA	-
Cgla	CAGL0L04510g	5.65	163	TTTCCCAATTGAAAAA	-
Cgla	CAGL0L04840g	4.49	21	CAGCCCATTAGGGCCA	+
Cgla	CAGL0L06886g	9.95	801	CTTCCCACTGAGGAAA	-
Cgla	CAGL0L08110g	14.18	483	TTTCCTAATAGGGTAA	+
Cgla	CAGL0L08114g	14.18	496	TTTCCTAATAGGGTAA	-
Cgla	CAGL0L08118g	2.82	138	AACCCTAAAAGGGATC	+
Cgla	CAGL0L11462g	7.04	223	TTGCCGTATCAGGTTA	-
Cgla	CAGL0M00814g	-0.91	81	TTGTTCAAATGGGTAT	+
Cgla	CAGL0M02497g	5.23	305	TCCCCAAAAAAGGAGA	-
Cgla	CAGL0M02695g	13.45	323	TTTCCCAATTGGGACA	+
Cgla	CAGL0M02849g	3.25	40	TATCGGCAAAGGGAAA	-
Cgla	CAGL0M03861g	9.64	227	CTACCGGAATAGGAAA	-
Cgla	CAGL0M04873g	4.26	309	CTTCCTCAAGCGTACA	-
Cgla	CAGL0M06303g	13.82	127	TTTCCTAAAATGGAAA	+
Cgla	CAGL0M06501g	5.83	619	TTTCCTATTAAAGTAA	+
Cgla	CAGL0M06523g	1.75	804	CTTCCCAGTGTGTGAG	-
Cgla	CAGL0M08118g	3.88	170	TTACAGAGTCAGGAAA	-
Cgla	CAGL0M10241g	5.84	227	TTACCTAAAGTAGTAA	+
Cgla	CAGL0M12408g	2.48	815	TTTCCCACAGAGAACG	-
Cbra	CABR0s04e01452g	12.31	291	TTTCCTAATGAGGAAG	-
Cbra	CABR0s04e02024g	3.29	568	CTTCTGCAAACGGTAA	+
Cbra	CABR0s04e02145g	3.12	288	TGCCCACATCAGTACA	+
Cbra	CABR0s04e02354g	11.84	402	ATTCCTAATCAGGTAA	+
Cbra	CABR0s04e02706g	0.75	65	ATTTCAAAAGCGGCTA	-
Cbra	CABR0s05e01155g	13.15	221	TTACCTAAAAAGGAAA	+
Cbra	CABR0s05e02343g	9.17	809	CCTCCCAAAAAGGAAA	-
Cbra	CABR0s05e02409g	10.93	286	TTACCCAAACAGGAAT	+
Cbra	CABR0s05e03355g	3.31	32	TTCCCTAAAAGACTAA	-
Cbra	CABR0s05e03410g	14.11	246	TTTCCGAATTAGGAAA	-
Cbra	CABR0s08e00220g	6.34	190	TTTCCCGGTAAGAAAA	-
Cbra	CABR0s08e01001g	6.43	493	TCTCCAAAAAGGTAAA	+
Cbra	CABR0s12e00990g	7.52	288	TTTCCTAATACAGTAA	-
Cbra	CABR0s13e00330g	8.81	397	ATCCCGAATTAGGTAA	+
Cbra	CABR0s13e03157g	10.66	416	TTTCCTATTAAGGTAA	+
Cbra	CABR0s16e00561g	3.96	530	TAGCCTAATATAGTAA	+
Cbra	CABR0s16e02035g	12.53	524	TTTCCTTAAAGGGAAA	+
Cbra	CABR0s16e02761g	8.99	394	TTTCCTAAAATAGAAA	-
Cbra	CABR0s16e03344g	5.8	360	TTTCCCAGCAAGAAAA	+
Cbra	CABR0s16e03751g	6.23	233	TATCCTAATAAAGTAA	-
Cbra	CABR0s16e04015g	3.69	200	TTACCTAATATAGTAT	+
Cbra	CABR0s16e04675g	13.68	389	CTTCCTAATAAGGAAA	-
Cbra	CABR0s16e04961g	4.51	567	TTTCTTAATAAGTGAA	-
Cbra	CABR0s17e00583g	2.43	597	TTACCAGCAGAAGAAA	+
Cbra	CABR0s21e00924g	5.56	299	CTACTAAATATGGAAA	+
Cbra	CABR0s21e01001g	0.89	966	CCCCCCAAAAAGAATA	+
Cbra	CABR0s21e01166g	5.45	391	ATTCCTAATATAGTAA	+
Cbra	CABR0s21e01529g	9.23	234	TTACCTAATCCGGTTA	+
Cbra	CABR0s21e02255g	12.59	207	TTTCCTAATATGGCAA	-
Cbra	CABR0s21e02585g	14.9	681	TTTCCCAAAGGGGAAA	-
Cbra	CABR0s21e02596g	5.8	610	TTTCGTAATAGGGCCA	-
Cbra	CABR0s26e00594g	3.42	399	TATCCCAAACAGAGGA	+
Cbra	CABR0s26e00704g	3.75	550	TTAGCAAACCTGGTAA	+
Cbra	CABR0s26e00715g	5.83	502	TTTCCTATTAAAGTAA	-
Cbra	CABR0s26e00726g	5.83	436	TTTCCTATTAAAGTAA	+
Cbra	CABR0s26e01716g	7.0	219	CTTCTGAATAGGGATA	+
Cbra	CABR0s26e02519g	2.52	114	TTTCAAAAACAGCAAA	+
Cbra	CABR0s26e03025g	3.1	457	TATCCAATTAGAGTAA	-
Cbra	CABR0s26e03344g	11.84	326	TTACCTGATGAGGAAA	+
Cbra	CABR0s28e00187g	12.49	60	TTTCCTAATGAGGATA	-
Cbra	CABR0s28e00198g	0.64	356	TGGCCCAAAGCTGAGA	-
Cbra	CABR0s28e00297g	1.69	381	TCACCTAATACGAATA	+
Cbra	CABR0s29e01793g	1.65	239	GAGCCCAATTTGAAAA	+
Cbra	CABR0s29e02068g	4.54	772	CTGCCCATCACGGTAA	-
Cbra	CABR0s29e03553g	4.16	362	TTTCCCGAAGGAAAAA	+
Cbra	CABR0s29e04169g	11.69	274	TTTCCAAAACCGGTAA	-
Cbra	CABR0s29e04774g	6.62	184	TGTCTAAAATAGGAAA	-
Cbra	CABR0s30e00429g	7.37	85	GGCCCAAAACAGGAAA	+
Cbra	CABR0s31e01012g	4.83	652	TATCCTAATGGGCGTA	+
Cbra	CABR0s31e01155g	5.96	200	TTTCCATCAAAGGACA	+
Cbra	CABR0s31e01463g	2.97	376	TTTCTTAATAAAGAAG	+
Cbra	CABR0s31e02057g	14.53	300	TTTCCTAAACTGGAAA	-
Cbra	CABR0s31e04279g	-0.02	36	CTCCCAGATCAAGCCT	+
Cbra	CABR0s37e00572g	12.58	257	TTCCCTAATATGGAAA	-
Cbra	CABR0s37e01375g	14.31	693	TTTCCAAAAAGGGAAA	-
Cbra	CABR0s37e01903g	7.9	966	TTTGCTAAATAGGACA	+
Cbra	CABR0s37e02354g	11.05	268	CTACCAAATAAGGAAA	-
Cbra	CABR0s37e02563g	9.33	483	TGTACGAATCGGGAAA	-
Cbra	CABR0s37e03641g	7.2	802	TTTCTCAAAGAGGATA	+
[truncated: 10,683 more rows]
